# Supplementary material for: Cdx ParaHox genes acquired distinct developmental roles after gene duplication in vertebrate evolution
Source: BMC Biol. 2015 Aug 1;13:56. doi: 10.1186/s12915-015-0165-x (PMC4522105; doi:10.1186/s12915-015-0165-x)
Supplement: Additional file 3: Table S2. — GO BP and Panther term enrichment in differentially expressed gene sets exclusive to the specific conditions (Cdx1, Cdx2, Cdx4, and Triple). Remaining genes regulated by two or more Cdx genes are grouped as ‘2ormore’. (XLSX 12 kb) [file 12915_2015_165_MOESM3_ESM.xlsx]

## Sheet: Table
Panther GO BP
Triple
Biological Process	Xenopus tropicalis - REFLIST (18263)	triple.txt (342)	triple.txt (expected)	triple.txt (over/under)	triple.txt (fold Enrichment)	triple.txt (P-value)
Unclassified	6309	104	118.14	-	0.88	0
pattern specification process	232	20	4.34	+	4.6	5.64e-06
muscle organ development	329	23	6.16	+	3.73	2.19e-05
mesoderm development	893	41	16.72	+	2.45	3.21e-05
digestive tract mesoderm development	52	9	0.97	+	> 5	0.000173
segment specification	148	14	2.77	+	> 5	0.000242
RNA metabolic process	2003	66	37.51	+	1.76	0.000859
biological regulation	2807	84	52.56	+	1.6	0.00137
ectoderm development	831	35	15.56	+	2.25	0.0018
female gamete generation	155	13	2.9	+	4.48	0.00208
angiogenesis	211	15	3.95	+	3.8	0.00304
nervous system development	906	36	16.97	+	2.12	0.00457
system development	1531	52	28.67	+	1.81	0.00488
regulation of transcription from RNA polymerase II promoter	1213	44	22.72	+	1.94	0.0049
regulation of nucleobase-containing compound metabolic process	1306	46	24.46	+	1.88	0.00644
embryo development	159	12	2.98	+	4.03	0.0124
transcription, DNA-dependent	1588	52	29.74	+	1.75	0.0126
developmental process	2624	76	49.14	+	1.55	0.0131
transcription from RNA polymerase II promoter	1574	51	29.48	+	1.73	0.0195
skeletal system development	310	17	5.81	+	2.93	0.0208
nucleobase-containing compound metabolic process	3007	83	56.31	+	1.47	0.0288
regulation of biological process	1797	55	33.65	+	1.63	0.0434
Cdx1
Biological Process	Xenopus tropicalis - REFLIST (18263)	Cdx1 (183)	Cdx1 (expected)	Cdx1 (over/under)	Cdx1 (fold Enrichment)	Cdx1 (P-value)
Unclassified	6309	62	63.22	-	0.98	0
Cdx2
Biological Process	Xenopus tropicalis - REFLIST (18263)	Cdx2 (107)	Cdx2 (expected)	Cdx2 (over/under)	Cdx2 (fold Enrichment)	Cdx2 (P-value)
Unclassified	6309	40	36.96	+	1.08	0
Cdx4
Biological Process	Xenopus tropicalis - REFLIST (18263)	Cdx4 (1837)	Cdx4 (expected)	Cdx4 (over/under)	Cdx4 (fold Enrichment)	Cdx4 (P-value)
Unclassified	6309	678	634.6	+	1.07	0
transcription, DNA-dependent	1588	244	159.73	+	1.53	8.64e-09
transcription from RNA polymerase II promoter	1574	242	158.32	+	1.53	9.93e-09
nucleobase-containing compound metabolic process	3007	408	302.46	+	1.35	2.26e-08
RNA metabolic process	2003	281	201.47	+	1.39	2e-06
regulation of nucleobase-containing compound metabolic process	1306	196	131.37	+	1.49	5.1e-06
regulation of transcription from RNA polymerase II promoter	1213	182	122.01	+	1.49	1.72e-05
response to stimulus	1898	128	190.91	-	0.67	5.08e-05
immune response	574	28	57.74	-	0.48	0.00176
transport	2789	216	280.53	-	0.77	0.00186
system process	1456	100	146.45	-	0.68	0.00323
localization	2856	224	287.27	-	0.78	0.00334
neurological system process	1167	78	117.38	-	0.66	0.00927
digestive tract mesoderm development	52	16	5.23	+	3.06	0.0232
biological regulation	2807	339	282.34	+	1.2	0.0402
regulation of biological process	1797	228	180.75	+	1.26	0.0408
2moreCdx
Biological Process	Xenopus tropicalis - REFLIST (18263)	2more_Cdx (175)	2more_Cdx (expected)	2more_Cdx (over/under)	2more_Cdx (fold Enrichment)	2more_Cdx (P-value)
Unclassified	6309	62	60.45	+	1.03	0
transcription from RNA polymerase II promoter	1574	31	15.08	+	2.06	0.0201
regulation of transcription from RNA polymerase II promoter	1213	26	11.62	+	2.24	0.0211
transcription, DNA-dependent	1588	31	15.22	+	2.04	0.0236
regulation of nucleobase-containing compound metabolic process	1306	27	12.51	+	2.16	0.0277
Panther pathways
Cdx1
Pathway	Xenopus tropicalis - REFLIST (18263)	Cdx1 (183)	Cdx1 (expected)	Cdx1 (over/under)	Cdx1 (fold Enrichment)	Cdx1 (P-value)
Unclassified	16001	158	160.33	-	0.99	0
Cdx2
Pathway	Xenopus tropicalis - REFLIST (18263)	Cdx2 (107)	Cdx2 (expected)	Cdx2 (over/under)	Cdx2 (fold Enrichment)	Cdx2 (P-value)
Unclassified	16001	98	93.75	+	1.05	0
Cdx4
Pathway	Xenopus tropicalis - REFLIST (18263)	Cdx4 (1837)	Cdx4 (expected)	Cdx4 (over/under)	Cdx4 (fold Enrichment)	Cdx4 (P-value)
Unclassified	16001	1615	1609.47	+	1	0
Triple
Pathway	Xenopus tropicalis - REFLIST (18263)	triple (342)	triple (expected)	triple (over/under)	triple (fold Enrichment)	triple (P-value)
Unclassified	16001	292	299.64	-	0.97	0
2moreCdx
Pathway	Xenopus tropicalis - REFLIST (18263)	2more_Cdx (175)	2more_Cdx (expected)	2more_Cdx (over/under)	2more_Cdx (fold Enrichment)	2more_Cdx (P-value)
Unclassified	16001	156	153.33	+	1.02	0
