# Supplementary material for: Cdx ParaHox genes acquired distinct developmental roles after gene duplication in vertebrate evolution
Source: BMC Biol. 2015 Aug 1;13:56. doi: 10.1186/s12915-015-0165-x (PMC4522105; doi:10.1186/s12915-015-0165-x)
Supplement: Additional file 4: Table S3. — GO BP and Panther term enrichment in clusters (corresponding to that of Fig. 3). (XLSX 14 kb) [file 12915_2015_165_MOESM4_ESM.xlsx]

## Sheet: Table
Panther GO BP SLIM
cluster1
Biological Process	Xenopus tropicalis - REFLIST (18263)	cluster1 (311)	cluster1 (expected)	cluster1 (over/under)	cluster1 (fold Enrichment)	cluster1 (P-value)
Unclassified	6309	109	107.44	+	1.01	0
nucleobase-containing compound metabolic process	3007	89	51.21	+	1.74	1.24e-05
transcription, DNA-dependent	1588	54	27.04	+	2	0.000181
RNA metabolic process	2003	63	34.11	+	1.85	0.000266
transcription from RNA polymerase II promoter	1574	53	26.8	+	1.98	0.000312
cell-cell signaling	749	2	12.75	-	< 0.2	0.047
cluster2
Biological Process	Xenopus tropicalis - REFLIST (18263)	clust2 (283)	clust2 (expected)	clust2 (over/under)	clust2 (fold Enrichment)	clust2 (P-value)
Unclassified	6309	102	97.76	+	1.04	0
nucleobase-containing compound metabolic process	3007	84	46.6	+	1.8	4.83e-06
transcription from RNA polymerase II promoter	1574	54	24.39	+	2.21	5.82e-06
transcription, DNA-dependent	1588	54	24.61	+	2.19	7.79e-06
RNA metabolic process	2003	62	31.04	+	2	1.86e-05
regulation of nucleobase-containing compound metabolic process	1306	41	20.24	+	2.03	0.00297
regulation of transcription from RNA polymerase II promoter	1213	38	18.8	+	2.02	0.00663
embryo development	159	11	2.46	+	4.46	0.01
cluster3
Biological Process	Xenopus tropicalis - REFLIST (18263)	cluster3 (225)	cluster3 (expected)	cluster3 (over/under)	cluster3 (fold Enrichment)	cluster3 (P-value)
Unclassified	6309	88	77.73	+	1.13	0
response to stimulus	1898	8	23.38	-	0.34	0.0265
cluster4
Biological Process	Xenopus tropicalis - REFLIST (18263)	clust4.txt (113)	clust4.txt (expected)	clust4.txt (over/under)	clust4.txt (fold Enrichment)	clust4.txt (P-value)
Unclassified	6309	45	39.04	+	1.15	0
cluster5
Biological Process	Xenopus tropicalis - REFLIST (18263)	clust5.txt (188)	clust5.txt (expected)	clust5.txt (over/under)	clust5.txt (fold Enrichment)	clust5.txt (P-value)
Unclassified	6309	72	64.95	+	1.11	0
cellular component movement	444	14	4.57	+	3.06	0.0485
cluster6
Biological Process	Xenopus tropicalis - REFLIST (18263)	clust6.txt (129)	clust6.txt (expected)	clust6.txt (over/under)	clust6.txt (fold Enrichment)	clust6.txt (P-value)
Unclassified	6309	49	44.56	+	1.1	0
cluster7
Biological Process	Xenopus tropicalis - REFLIST (18263)	clust7.txt (226)	clust7.txt (expected)	clust7.txt (over/under)	clust7.txt (fold Enrichment)	clust7.txt (P-value)
Unclassified	6309	96	78.07	+	1.23	0
cluster8
Biological Process	Xenopus tropicalis - REFLIST (18263)	clust8.txt (194)	clust8.txt (expected)	clust8.txt (over/under)	clust8.txt (fold Enrichment)	clust8.txt (P-value)
Unclassified	6309	65	67.02	-	0.97	0
nucleobase-containing compound metabolic process	3007	57	31.94	+	1.78	0.00109
chromatin organization	230	11	2.44	+	4.5	0.00879
cluster9
Biological Process	Xenopus tropicalis - REFLIST (18263)	clust9.txt (184)	clust9.txt (expected)	clust9.txt (over/under)	clust9.txt (fold Enrichment)	clust9.txt (P-value)
Unclassified	6309	57	63.56	-	0.9	0
digestive tract mesoderm development	52	14	0.52	+	> 5	1.07e-13
female gamete generation	155	16	1.56	+	> 5	1.66e-09
muscle organ development	329	21	3.31	+	> 5	6.31e-09
angiogenesis	211	17	2.13	+	> 5	1.62e-08
developmental process	2624	59	26.44	+	2.23	1.99e-07
mesoderm development	893	31	9	+	3.45	4.04e-07
segment specification	148	13	1.49	+	> 5	1.08e-06
embryo development	159	13	1.6	+	> 5	2.48e-06
skeletal system development	310	17	3.12	+	> 5	4.76e-06
regulation of transcription from RNA polymerase II promoter	1213	34	12.22	+	2.78	1.19e-05
system development	1531	39	15.42	+	2.53	1.32e-05
regulation of nucleobase-containing compound metabolic process	1306	35	13.16	+	2.66	2.17e-05
spermatogenesis	201	13	2.03	+	> 5	3.63e-05
ectoderm development	831	26	8.37	+	3.11	7e-05
transcription from RNA polymerase II promoter	1574	38	15.86	+	2.4	7.84e-05
transcription, DNA-dependent	1588	38	16	+	2.38	9.77e-05
nervous system development	906	27	9.13	+	2.96	0.000104
regulation of biological process	1797	41	18.1	+	2.26	0.000108
pattern specification process	232	13	2.34	+	> 5	0.000179
gamete generation	453	17	4.56	+	3.72	0.000867
biological regulation	2807	52	28.28	+	1.84	0.00128
reproduction	576	19	5.8	+	3.27	0.00145
RNA metabolic process	2003	39	20.18	+	1.93	0.00888
multicellular organismal process	1763	35	17.76	+	1.97	0.0163
single-multicellular organism process	1763	35	17.76	+	1.97	0.0163
cluster10
Biological Process	Xenopus tropicalis - REFLIST (18263)	clust10.txt (477)	clust10.txt (expected)	clust10.txt (over/under)	clust10.txt (fold Enrichment)	clust10.txt (P-value)
Unclassified	6309	168	164.78	+	1.02	0
cluster11
Biological Process	Xenopus tropicalis - REFLIST (18263)	clust11.txt (149)	clust11.txt (expected)	clust11.txt (over/under)	clust11.txt (fold Enrichment)	clust11.txt (P-value)
Unclassified	6309	47	51.47	-	0.91	0
cluster12
Biological Process	Xenopus tropicalis - REFLIST (18263)	clust12.txt (166)	clust12.txt (expected)	clust12.txt (over/under)	clust12.txt (fold Enrichment)	clust12.txt (P-value)
Unclassified	6309	48	57.35	-	0.84	0
Panther pathways
cluster1
Pathway	Xenopus tropicalis - REFLIST (18263)	cluster1 (311)	cluster1 (expected)	cluster1 (over/under)	cluster1 (fold Enrichment)	cluster1 (P-value)
Unclassified	16001	269	272.48	-	0.99	0
Wnt signaling pathway	261	14	4.44	+	3.15	0.0298
cluster2
Pathway	Xenopus tropicalis - REFLIST (18263)	clust2 (283)	clust2 (expected)	clust2 (over/under)	clust2 (fold Enrichment)	clust2 (P-value)
Unclassified	16001	249	247.95	+	1	0
cluster3
Pathway	Xenopus tropicalis - REFLIST (18263)	cluster3 (225)	cluster3 (expected)	cluster3 (over/under)	cluster3 (fold Enrichment)	cluster3 (P-value)
Unclassified	16001	196	197.13	-	0.99	0
cluster4
Pathway	Xenopus tropicalis - REFLIST (18263)	clust4.txt (113)	clust4.txt (expected)	clust4.txt (over/under)	clust4.txt (fold Enrichment)	clust4.txt (P-value)
Unclassified	16001	100	99	+	1.01	0
cluster5
Biological Process	Xenopus tropicalis - REFLIST (18263)	clust5.txt (188)	clust5.txt (expected)	clust5.txt (over/under)	clust5.txt (fold Enrichment)	clust5.txt (P-value)
Unclassified	6309	72	64.95	+	1.11	0
cellular component movement	444	14	4.57	+	3.06	0.0485
cluster6
Pathway	Xenopus tropicalis - REFLIST (18263)	clust6.txt (129)	clust6.txt (expected)	clust6.txt (over/under)	clust6.txt (fold Enrichment)	clust6.txt (P-value)
Unclassified	16001	110	113.02	-	0.97	0
cluster7
Pathway	Xenopus tropicalis - REFLIST (18263)	clust7.txt (226)	clust7.txt (expected)	clust7.txt (over/under)	clust7.txt (fold Enrichment)	clust7.txt (P-value)
Unclassified	16001	206	198.01	+	1.04	0
cluster8
Pathway	Xenopus tropicalis - REFLIST (18263)	clust8.txt (194)	clust8.txt (expected)	clust8.txt (over/under)	clust8.txt (fold Enrichment)	clust8.txt (P-value)
Unclassified	16001	174	169.97	+	1.02	0
cluster9
Pathway	Xenopus tropicalis - REFLIST (18263)	clust9.txt (184)	clust9.txt (expected)	clust9.txt (over/under)	clust9.txt (fold Enrichment)	clust9.txt (P-value)
Unclassified	16001	158	161.21	-	0.98	0
cluster10
Pathway	Xenopus tropicalis - REFLIST (18263)	clust10.txt (477)	clust10.txt (expected)	clust10.txt (over/under)	clust10.txt (fold Enrichment)	clust10.txt (P-value)
Unclassified	16001	417	417.92	-	1	0
cluster11
Pathway	Xenopus tropicalis - REFLIST (18263)	clust11.txt (149)	clust11.txt (expected)	clust11.txt (over/under)	clust11.txt (fold Enrichment)	clust11.txt (P-value)
Unclassified	16001	131	130.55	+	1	0
cluster12
Pathway	Xenopus tropicalis - REFLIST (18263)	clust12.txt (166)	clust12.txt (expected)	clust12.txt (over/under)	clust12.txt (fold Enrichment)	clust12.txt (P-value)
Unclassified	16001	147	145.44	+	1.01	0
