# Supplementary material for: Cdx ParaHox genes acquired distinct developmental roles after gene duplication in vertebrate evolution
Source: BMC Biol. 2015 Aug 1;13:56. doi: 10.1186/s12915-015-0165-x (PMC4522105; doi:10.1186/s12915-015-0165-x)
Supplement: Additional file 8: Table S4. — List of genes with differential expression triggered by Cdx MOs as determined by DESeq2. (XLSX 578 kb) [file 12915_2015_165_MOESM8_ESM.xlsx]

## Sheet: outResClus.txt
ensID	baseMean	cdx1Log2FC	cdx1Padj	cdx2Log2FC	cdx2Padj	cdx4Log2FC	cdx4Padj	tripleLog2FC	triplePadj	status	cluster	name	description
ENSXETG00000000026	365.212	0.0373335	0.961851	0.203303	0.774913	0.72399	0.00322575	0.403275	0.00322575	4	1	ddx25	DEAD (Asp-Glu-Ala-Asp) box polypeptide 25 [Source:Jamboree;Acc:XB-GENE-958136]
ENSXETG00000000029	1264.13	0.525341	0.0275374	0.400906	0.164737	0.722901	0.000150693	0.670534	0.000150693	1+4	2	cdon	cdon homolog [Source:Jamboree;Acc:XB-GENE-922837]
ENSXETG00000000038	791.082	0.0890725	0.910739	0.133166	0.825693	0.57139	0.0017433	0.453212	0.0017433	4	1	arf6.2	ADP-ribosylation factor 6 [Source:Jamboree;Acc:XB-GENE-967358]
ENSXETG00000000050	942.118	0.584654	0.0011345	0.393247	0.082158	0.351132	0.0457575	0.424298	0.0457575	1	2	mapkbp1	mitogen-activated protein kinase binding protein 1 [Source:Jamboree;Acc:XB-GENE-485536]
ENSXETG00000000051	889.841	0.502089	0.0533089	0.189729	0.723594	0.673883	0.00077366	0.465271	0.00077366	4	2	mga	MAX gene associated [Source:Jamboree;Acc:XB-GENE-492360]
ENSXETG00000000060	95.7624	-0.634212	0.0418787	-0.287898	0.59473	-0.119872	0.762166	-0.314142	0.762166	1	3	lrrc57	leucine rich repeat containing 57 [Source:Jamboree;Acc:XB-GENE-5779276]
ENSXETG00000000067	1823.56	0.76998	0.00340542	0.442132	0.228822	0.849562	0.000242715	0.892963	0.000242715	1+4	4	ripk4	receptor-interacting serine-threonine kinase 4 [Source:Jamboree;Acc:XB-GENE-494474]
ENSXETG00000000068	1684.45	0.165346	0.834729	0.0428982	0.949103	0.812015	0.000431111	0.630983	0.000431111	4	1	prdm15	PR domain containing 15 [Source:Jamboree;Acc:XB-GENE-1013930]
ENSXETG00000000078	156.694	-0.174701	0.892124	0.030409	0.974823	-0.716459	0.0390402	0.0140956	0.0390402	4	5	cish	cytokine inducible SH2-containing protein [Source:Jamboree;Acc:XB-GENE-490099]
ENSXETG00000000082	568.239	-0.582034	0.00051851	-0.532387	0.00296854	-0.220061	0.222194	-0.254515	0.222194	1+2	3	tmem115	transmembrane protein 115 [Source:Jamboree;Acc:XB-GENE-854640]
ENSXETG00000000088	31.8955	0.0542168	0.970113	-0.213465	0.909301	1.14998	0.0165435	0.883047	0.0165435	4	6	abhd14b	abhydrolase domain containing 14B [Source:Jamboree;Acc:XB-GENE-972692]
ENSXETG00000000114	42.4546	-0.392742	0.675736	-0.149596	0.926016	-1.81603	1.77857e-05	-1.39384	1.77857e-05	4	7	tcf21	transcription factor 21 [Source:Jamboree;Acc:XB-GENE-484805]
ENSXETG00000000118	113.532	-0.325999	0.612466	-0.160272	0.87891	-0.878784	0.00374341	-0.595712	0.00374341	4	7	slc2a12	solute carrier family 2 (facilitated glucose transporter), member 12 [Source:Jamboree;Acc:XB-GENE-1012136]
ENSXETG00000000138	246.701	-0.415528	0.493253	-0.0858002	0.930791	0.696115	0.0315644	0.0501593	0.0315644	4	8	ube2s	ubiquitin-conjugating enzyme E2S [Source:Jamboree;Acc:XB-GENE-1008017]
ENSXETG00000000140	125.108	0.032835	0.972165	-0.00308688	0.997973	0.900952	0.00282686	0.519115	0.00282686	4	8		Uncharacterized protein [Source:UniProtKB/TrEMBL;Acc:F6WMA7]
ENSXETG00000000158	84.2604	0.616668	0.0556261	0.489657	0.197109	0.948138	0.000107128	0.916202	0.000107128	4	4	XB-GENE-5822257	hypothetical protein LOC100124990 [Source:Jamboree;Acc:XB-GENE-5822257]
ENSXETG00000000170	467.737	0.0797487	0.900541	0.219383	0.452387	0.574079	0.000119003	0.357433	0.000119003	4	1	cenpn	centromere protein N [Source:Jamboree;Acc:XB-GENE-945688]
ENSXETG00000000183	209.531	-0.0168598	0.978377	0.0930209	0.915114	0.770093	0.000197592	0.305496	0.000197592	4	8	atmin	ATM interactor [Source:Jamboree;Acc:XB-GENE-5861068]
ENSXETG00000000185	33.1876	-0.427322	0.628294	-0.909302	0.0925406	-0.948346	0.0275452	-0.826936	0.0275452	4	9	cdk10	cyclin-dependent kinase 10 [Source:Jamboree;Acc:XB-GENE-5727031]
ENSXETG00000000228	433.297	-0.359948	0.279677	-0.225983	0.636135	-0.501811	0.0189531	-0.220111	0.0189531	4	10		Transporter [Source:UniProtKB/TrEMBL;Acc:F7A6C4]
ENSXETG00000000229	2206.78	0.0870567	0.94007	0.726833	0.0210775	0.272393	0.399644	0.673417	0.399644	2	11	luc7l2	LUC7-like 2 [Source:Jamboree;Acc:XB-GENE-876728]
ENSXETG00000000232	166.408	-0.0792122	0.94007	-0.135659	0.89352	0.922742	0.000329514	0.273421	0.000329514	4	8	slc25a38	solute carrier family 25, member 38 [Source:Jamboree;Acc:XB-GENE-5814283]
ENSXETG00000000267	294.58	-0.485166	0.241417	-0.190896	0.825115	-0.779189	0.00374341	-1.09657	0.00374341	4	9	ccndx	cyclin Dx [Source:Jamboree;Acc:XB-GENE-483042]
ENSXETG00000000274	3285.72	0.602973	0.00040545	0.395312	0.0658936	0.00864538	0.973304	0.419887	0.973304	1	11	trpm5	transient receptor potential cation channel, subfamily M, member 5 [Source:Jamboree;Acc:XB-GENE-960842]
ENSXETG00000000310	107.852	-0.111669	0.94007	-0.0415825	0.966748	-0.425589	0.321531	-0.814482	0.321531	t	10	wdr47	WD repeat domain 47 [Source:Jamboree;Acc:XB-GENE-5787016]
ENSXETG00000000314	425.404	-0.370735	0.645586	0.151015	0.915244	-0.521836	0.194643	-1.15836	0.194643	t	9	nr5a2	nuclear receptor subfamily 5, group A, member 2 [Source:Jamboree;Acc:XB-GENE-478074]
ENSXETG00000000320	116.728	-0.332691	0.529019	-0.609797	0.0896378	-0.661612	0.0172059	-0.481862	0.0172059	4	10	adi1	1,2-dihydroxy-3-keto-5-methylthiopentene dioxygenase [Source:UniProtKB/Swiss-Prot;Acc:Q6DIY2]
ENSXETG00000000343	3128.54	0.206971	0.509554	0.374584	0.0836271	0.584155	0.000169912	0.409187	0.000169912	4	2	anln	anillin, actin binding protein [Source:Jamboree;Acc:XB-GENE-489407]
ENSXETG00000000344	118.047	-0.398902	0.303535	-0.108444	0.906386	-0.596865	0.0161464	-0.425433	0.0161464	4	10	zdhhc1	zinc finger, DHHC-type containing 1 [Source:Jamboree;Acc:XB-GENE-989930]
ENSXETG00000000346	240.81	-0.0219787	0.978206	0.139139	0.894348	0.822014	0.00243903	0.849789	0.00243903	4	6	rbl2	retinoblastoma-like 2 (p130) [Source:Jamboree;Acc:XB-GENE-1012835]
ENSXETG00000000363	281.25	0.187021	0.452102	0.165538	0.550511	0.550957	1.34065e-05	0.0962178	1.34065e-05	4	1	cspg4	chondroitin sulfate proteoglycan 4 [Source:Jamboree;Acc:XB-GENE-5893460]
ENSXETG00000000372	2404.47	0.761018	0.0239476	0.404944	0.442039	0.524436	0.0798365	0.365131	0.0798365	1	2	cnot6l	CCR4-NOT transcription complex, subunit 6-like [Source:Jamboree;Acc:XB-GENE-977551]
ENSXETG00000000399	388.032	-0.758957	3.53676e-05	-0.125382	0.82849	0.390173	0.0329265	-0.4523	0.0329265	1	3		Uncharacterized protein [Source:UniProtKB/TrEMBL;Acc:F6X030]
ENSXETG00000000446	831.864	0.526251	0.0316378	0.459693	0.0900172	0.816925	2.358e-05	0.580253	2.358e-05	1+4	4	papd5	PAP associated domain containing 5 [Source:Jamboree;Acc:XB-GENE-990067]
ENSXETG00000000448	1689.72	0.463633	0.0280093	0.429809	0.0591507	0.734635	1.15063e-05	0.488045	1.15063e-05	4	2	erbb2ip	erbb2 interacting protein [Source:Jamboree;Acc:XB-GENE-977040]
ENSXETG00000000455	307.334	0.237255	0.519098	0.119899	0.849297	0.513255	0.00547707	0.380404	0.00547707	4	1	trim23	tripartite motif containing 23 [Source:Jamboree;Acc:XB-GENE-984755]
ENSXETG00000000470	352.287	-0.205178	0.722132	-0.0982186	0.913597	-0.534023	0.0196819	-0.226422	0.0196819	4	10	pecr	peroxisomal trans-2-enoyl-CoA reductase [Source:Jamboree;Acc:XB-GENE-1009809]
ENSXETG00000000477	100.599	-0.119941	0.94007	-0.272337	0.835055	1.24345	0.00144499	1.21751	0.00144499	4	6	ccnb1	cyclin B1 [Source:Jamboree;Acc:XB-GENE-921525]
ENSXETG00000000484	1926.51	0.541435	0.0268335	0.536766	0.0346844	0.819372	2.53674e-05	0.606494	2.53674e-05	1+2+4	4	serinc5	serine incorporator 5 [Source:Jamboree;Acc:XB-GENE-1008360]
ENSXETG00000000488	1435.17	0.230485	0.733817	0.26053	0.668651	0.653743	0.0100531	0.419126	0.0100531	4	2	ccnt2	cyclin T2 [Source:Jamboree;Acc:XB-GENE-5963189]
ENSXETG00000000509	102.103	0.112333	0.94007	-0.349202	0.719297	-1.06855	0.00631518	-0.80616	0.00631518	4	9	tmem163	transmembrane protein 163 [Source:Jamboree;Acc:XB-GENE-5808413]
ENSXETG00000000516	1166.04	0.306758	0.253369	0.415306	0.0691115	0.58692	0.000451738	0.337391	0.000451738	4	2	klhl20	kelch-like 20 [Source:Jamboree;Acc:XB-GENE-960635]
ENSXETG00000000520	247.658	0.635914	0.00400302	0.41726	0.144888	0.729382	0.000160353	0.550212	0.000160353	1+4	4	jmy	junction mediating and regulatory protein, p53 cofactor [Source:Jamboree;Acc:XB-GENE-5832535]
ENSXETG00000000572	506.332	0.416213	0.00767442	0.454637	0.00315693	0.542872	3.81784e-05	0.45244	3.81784e-05	4	2	acvr1b	activin A receptor, type IB [Source:Jamboree;Acc:XB-GENE-483904]
ENSXETG00000000578	1179.33	0.26976	0.509486	0.0390331	0.947335	0.612643	0.00304589	0.771797	0.00304589	4	12	grasp	GRP1 (general receptor for phosphoinositides 1)-associated scaffold protein [Source:Jamboree;Acc:XB-GENE-943584]
ENSXETG00000000579	135.804	-0.218463	0.860669	0.271296	0.783342	0.113955	0.852265	1.05996	0.852265	t	12	nr4a1	nuclear receptor subfamily 4, group A, member 1 [Source:Jamboree;Acc:XB-GENE-483315]
ENSXETG00000000585	28.5303	-0.468355	0.391872	-0.174107	0.868731	-0.573473	0.10316	-0.873371	0.10316	t	3	c9orf46	chromosome 9 open reading frame 46 [Source:Jamboree;Acc:XB-GENE-1011541]
ENSXETG00000000667	453.056	0.218047	0.682146	0.400558	0.231109	0.712605	0.00077366	0.676984	0.00077366	4	2	DAB2IP	DAB2 interacting protein [Source:HGNC Symbol;Acc:17294]
ENSXETG00000000668	491.901	0.121464	0.892124	0.0858251	0.928704	0.584408	0.00992384	0.226944	0.00992384	4	1	xkr5	XK, Kell blood group complex subunit-related family, member 5 [Source:Jamboree;Acc:XB-GENE-5870731]
ENSXETG00000000671	8085.64	0.164636	0.805243	0.226378	0.662323	0.113022	0.744186	0.583493	0.744186	t	12	ctsb	cathepsin B [Source:Jamboree;Acc:XB-GENE-1000505]
ENSXETG00000000673	1300.63	0.421693	0.194333	0.0503253	0.931839	0.415535	0.0746855	0.853943	0.0746855	t	12	gata4	GATA binding protein 4 [Source:Jamboree;Acc:XB-GENE-487458]
ENSXETG00000000682	309.183	-0.0797522	0.94007	0.178941	0.826847	0.399389	0.152303	0.782448	0.152303	t	12	tdh	L-threonine dehydrogenase [Source:Jamboree;Acc:XB-GENE-976744]
ENSXETG00000000702	63.091	-0.192178	0.890135	-0.0263496	0.980902	-1.14213	0.00214753	-0.313082	0.00214753	4	7	ttc23l	tetratricopeptide repeat domain 23-like [Source:Jamboree;Acc:XB-GENE-5900388]
ENSXETG00000000716	437.199	-0.132483	0.854618	0.164059	0.775204	0.506956	0.0123517	0.402045	0.0123517	4	8	hoxa2	homeobox A2 [Source:Jamboree;Acc:XB-GENE-488087]
ENSXETG00000000717	771.307	-0.331554	0.35819	-0.251574	0.593861	-0.495285	0.0221889	-0.777483	0.0221889	t	10	hoxa3	homeobox A3 [Source:Jamboree;Acc:XB-GENE-482267]
ENSXETG00000000719	190.224	0.164099	0.859001	0.331148	0.528424	0.709975	0.00528507	0.686417	0.00528507	4	2	l1cam	L1 cell adhesion molecule [Source:Jamboree;Acc:XB-GENE-5914700]
ENSXETG00000000720	148.675	-0.280053	0.513293	-0.41394	0.212795	-0.785887	0.000390246	-0.801221	0.000390246	4	9	hoxa5	homeobox A5 [Source:Jamboree;Acc:XB-GENE-486061]
ENSXETG00000000722	329.895	-0.117594	0.896582	-0.0954326	0.916076	-0.583726	0.0108368	-0.734238	0.0108368	4	10	hoxa7	homeobox A7 [Source:Jamboree;Acc:XB-GENE-483655]
ENSXETG00000000724	252.865	-0.0298858	0.974135	0.0488825	0.956467	-0.544258	0.11603	-1.23914	0.11603	t	9	hoxa9	homeobox A9 [Source:Jamboree;Acc:XB-GENE-481973]
ENSXETG00000000727	232.414	0.271493	0.3478	0.0604348	0.930592	0.640848	8.93649e-05	0.163822	8.93649e-05	4	1		Uncharacterized protein [Source:UniProtKB/TrEMBL;Acc:F7D5K2]
ENSXETG00000000728	133.079	-0.336898	0.694683	-0.304219	0.741167	-0.75281	0.0399825	-1.3488	0.0399825	4	9	hoxa10	homeobox A10 [Source:Jamboree;Acc:XB-GENE-478888]
ENSXETG00000000731	203.981	0.306599	0.588861	0.056118	0.939666	0.334243	0.290772	0.695984	0.290772	t	12	idh3g	isocitrate dehydrogenase 3 (NAD+) gamma [Source:Jamboree;Acc:XB-GENE-492840]
ENSXETG00000000732	46.8868	-0.56929	0.184885	-0.535367	0.222605	-0.314295	0.385948	-1.45908	0.385948	t	9	hoxa11	homeobox A11 [Source:Jamboree;Acc:XB-GENE-483242]
ENSXETG00000000740	38.349	0.333226	0.570558	0.0831264	0.930791	0.161742	0.723464	0.648972	0.723464	t	12	card9	caspase recruitment domain family, member 9 [Source:Jamboree;Acc:XB-GENE-986414]
ENSXETG00000000752	638.217	0.196027	0.637532	0.122783	0.840808	0.575981	0.00128807	0.526307	0.00128807	4	1	tax1bp1	Tax1 (human T-cell leukemia virus type I) binding protein 1 [Source:Jamboree;Acc:XB-GENE-492305]
ENSXETG00000000757	14351.4	0.325554	0.382886	0.195522	0.72637	0.717311	0.000557941	0.613011	0.000557941	4	2	notch1	notch 1 [Source:Jamboree;Acc:XB-GENE-479318]
ENSXETG00000000759	413.341	0.0698304	0.94007	0.273612	0.514466	0.613591	0.0027793	0.611037	0.0027793	4	1	rfk	riboflavin kinase [Source:Jamboree;Acc:XB-GENE-1010122]
ENSXETG00000000797	35.8277	-0.424784	0.681547	0.351237	0.751148	1.23394	0.00243903	0.233933	0.00243903	4	8	c6orf168	chromosome 6 open reading frame 168 [Source:Jamboree;Acc:XB-GENE-985851]
ENSXETG00000000804	172.089	0.140422	0.865718	-0.0584974	0.930791	-0.555215	0.0217808	-0.224128	0.0217808	4	5	nfil3	nuclear factor, interleukin 3 regulated [Source:Jamboree;Acc:XB-GENE-479624]
ENSXETG00000000874	35.7895	-0.521214	0.323702	-0.365393	0.600983	-1.19081	0.000526836	-0.602106	0.000526836	4	9	cecr1	cat eye syndrome chromosome region, candidate 1 [Source:Jamboree;Acc:XB-GENE-6258151]
ENSXETG00000000899	550.18	-0.504259	0.00113579	0.0228661	0.954901	-0.013794	0.950579	-0.531385	0.950579	1	3	dcp1b	DCP1 decapping enzyme homolog B [Source:Jamboree;Acc:XB-GENE-877165]
ENSXETG00000000900	94.1149	3.02349	1.58869e-21	0.337871	0.749512	-0.46762	0.375303	2.2418	0.375303	1	11	cacna2d4	calcium channel, voltage-dependent, alpha 2/delta subunit 4 [Source:Jamboree;Acc:XB-GENE-991123]
ENSXETG00000000902	1905.83	0.838621	5.30373e-05	0.664293	0.00531645	0.446847	0.0362345	0.960075	0.0362345	1+2	4	dstyk	dual serine/threonine and tyrosine protein kinase [Source:Jamboree;Acc:XB-GENE-971397]
ENSXETG00000000904	1267.02	0.407188	0.291844	0.133057	0.87891	0.789789	0.000759186	0.796882	0.000759186	4	6	il17rd	interleukin 17 receptor D [Source:Jamboree;Acc:XB-GENE-482455]
ENSXETG00000000921	737.253	0.181898	0.701661	0.15656	0.767455	0.41296	0.03405	0.508567	0.03405	t	12	XB-GENE-993949	Putative ortholog of rho guanine nucleotide exchange factor 3 (Exchange factor found in platelets and leukemic and neuronal tissues) (XPLN), 1 of 1 [Source:Jamboree;Acc:XB-GENE-993949]
ENSXETG00000000923	2001.59	0.387769	0.149242	0.551606	0.0153333	0.670934	0.000268971	0.751593	0.000268971	2+4	4	FAM208A	family with sequence similarity 208, member A [Source:HGNC Symbol;Acc:30314]
ENSXETG00000000924	339.919	-0.102762	0.925703	-0.0999228	0.919867	-0.578357	0.0209434	-0.345798	0.0209434	4	10	ccdc66	coiled-coil domain containing 66 [Source:Jamboree;Acc:XB-GENE-6459434]
ENSXETG00000000962	687.305	0.210658	0.533183	0.282703	0.31066	0.681406	2.3642e-05	0.373094	2.3642e-05	4	2	pi4k2b	phosphatidylinositol 4-kinase type 2 beta [Source:Jamboree;Acc:XB-GENE-974293]
ENSXETG00000000978	4857.82	0.0762715	0.94007	-0.205517	0.818542	-0.65986	0.0225348	-0.169864	0.0225348	4	5	tll1	tolloid-like 1 precursor [Source:RefSeq peptide;Acc:NP_001008039]
ENSXETG00000000986	174.901	0.0600009	0.94007	0.0492393	0.930791	0.591463	0.000612744	0.243378	0.000612744	4	8	cdan1	congenital dyserythropoietic anemia, type I [Source:Jamboree;Acc:XB-GENE-1013862]
ENSXETG00000000992	91.7021	0.431385	0.322868	0.311737	0.595968	1.00087	6.98029e-05	0.835929	6.98029e-05	4	4	klf15.2	Kruppel-like factor 15, gene 2 [Source:Jamboree;Acc:XB-GENE-1018580]
ENSXETG00000000994	163.598	0.497993	0.0527999	0.555681	0.0243995	0.575306	0.00455647	0.389119	0.00455647	2+4	2		Uncharacterized protein [Source:UniProtKB/TrEMBL;Acc:F6ZBT6]
ENSXETG00000000997	193.237	0.632434	0.0128593	0.682687	0.00640712	0.832321	7.73131e-05	0.613502	7.73131e-05	1+2+4	4	kiaa1109	KIAA1109 [Source:Jamboree;Acc:XB-GENE-5902543]
ENSXETG00000001008	1324.37	-0.632591	1.23786e-06	-0.138343	0.666255	-0.073978	0.723437	-0.693701	0.723437	1	3	psen1	presenilin 1 [Source:Jamboree;Acc:XB-GENE-481916]
ENSXETG00000001040	303.332	0.312687	0.695999	0.487243	0.395562	0.740593	0.0249186	1.21254	0.0249186	4	12		Uncharacterized protein [Source:UniProtKB/TrEMBL;Acc:F6UVK5]
ENSXETG00000001067	114.612	0.468275	0.314795	-0.0497917	0.951208	0.440609	0.169377	0.636509	0.169377	t	12	sycp2l	synaptonemal complex protein 2-like [Source:Jamboree;Acc:XB-GENE-919974]																		#REF!
ENSXETG00000001108	304.214	-0.241716	0.455124	-0.256129	0.412366	-0.535863	0.00202461	-0.624531	0.00202461	4	10	polr2j	polymerase (RNA) II (DNA directed) polypeptide J, 13.3kDa [Source:Jamboree;Acc:XB-GENE-972012]
ENSXETG00000001114	77.8398	-0.243432	0.70953	-0.0706978	0.930791	-0.580424	0.0363014	-0.462128	0.0363014	4	10	rai2	retinoic acid induced 2 [Source:Jamboree;Acc:XB-GENE-965588]
ENSXETG00000001118	334.464	-0.197814	0.801545	0.0956062	0.928954	0.673306	0.00798184	-0.21673	0.00798184	4	8	trim37	tripartite motif containing 37 [Source:Jamboree;Acc:XB-GENE-984993]
ENSXETG00000001119	66.8283	0.651451	0.123378	0.588908	0.200131	0.647034	0.047031	0.874216	0.047031	4	4	ppm1e	protein phosphatase, Mg2+/Mn2+ dependent, 1E [Source:Jamboree;Acc:XB-GENE-877220]
ENSXETG00000001122	39.8232	-0.453022	0.440654	-0.311365	0.683522	-0.452545	0.226731	-0.782104	0.226731	t	10	rad51c	RAD51 homolog C [Source:Jamboree;Acc:XB-GENE-1015191]
ENSXETG00000001154	94.4086	0.0114659	0.984677	-0.219355	0.650407	-0.375596	0.112665	-0.51123	0.112665	t	10	gpr153	G protein-coupled receptor 153 [Source:Jamboree;Acc:XB-GENE-951386]
ENSXETG00000001170	1456.19	-0.201601	0.76431	-0.0662508	0.930791	-0.652407	0.0065987	-0.242806	0.0065987	4	10	gale	UDP-galactose-4-epimerase [Source:Jamboree;Acc:XB-GENE-965029]
ENSXETG00000001176	1814.81	-0.00520066	0.99156	0.0987996	0.8931	0.573564	0.00272204	0.370992	0.00272204	4	1	tceb3	transcription elongation factor B (SIII), polypeptide 3 (110kDa, elongin A) [Source:Jamboree;Acc:XB-GENE-940370]
ENSXETG00000001179	37.2284	-0.538265	0.46152	-0.142204	0.928989	-1.05756	0.0108491	-1.10375	0.0108491	4	9	dlg4	discs, large homolog 4 [Source:Jamboree;Acc:XB-GENE-997136]
ENSXETG00000001185	62.4962	0.228056	0.716394	-0.0908605	0.928989	0.586524	0.0163536	0.513515	0.0163536	4	1	mfsd2a	major facilitator superfamily domain containing 2A [Source:Jamboree;Acc:XB-GENE-951402]
ENSXETG00000001195	288.63	0.200208	0.513293	0.0870274	0.878541	0.556017	0.000218389	0.150024	0.000218389	4	1	scarb1	scavenger receptor class B, member 1 [Source:Jamboree;Acc:XB-GENE-494666]
ENSXETG00000001212	216.896	-0.691586	0.0418787	-0.0332242	0.96611	0.162707	0.690817	-0.151133	0.690817	1	3	rnaseh1	ribonuclease H1 [Source:Jamboree;Acc:XB-GENE-1011883]
ENSXETG00000001233	83.0654	-0.28064	0.697316	-0.906473	0.00816462	-0.904802	0.00240243	-1.04588	0.00240243	2+4	9	dtnb	dystrobrevin, beta [Source:Jamboree;Acc:XB-GENE-979789]
ENSXETG00000001239	96.6765	-1.19007	1.22663e-05	-0.47239	0.260214	-1.5252	1.58703e-08	-1.21166	1.58703e-08	1+4	7	scn3b	sodium channel, voltage-gated, type III, beta [Source:Jamboree;Acc:XB-GENE-955441]
ENSXETG00000001243	16793.2	0.615372	0.00719595	0.48061	0.0733411	0.192995	0.45533	0.43792	0.45533	1	11	snrnp200	small nuclear ribonucleoprotein 200kDa (U5) [Source:Jamboree;Acc:XB-GENE-981975]
ENSXETG00000001249	1168.68	0.292349	0.588861	0.0600618	0.930791	0.710053	0.00497688	0.440647	0.00497688	4	1	cnnm2	cyclin M2 [Source:Jamboree;Acc:XB-GENE-999369]
ENSXETG00000001253	3032.22	0.0838385	0.94007	0.121228	0.900357	0.601343	0.0167973	0.481025	0.0167973	4	1	gna13	guanine nucleotide binding protein (G protein), alpha 13 [Source:Jamboree;Acc:XB-GENE-6257775]
ENSXETG00000001257	2836.74	0.469562	0.14643	0.357937	0.377902	0.676231	0.00274654	0.744475	0.00274654	4	2	purb	purine-rich element binding protein B [Source:Jamboree;Acc:XB-GENE-949705]
ENSXETG00000001272	1416.52	0.0220841	0.972854	-0.0532698	0.930791	-0.281705	0.263799	-0.503166	0.263799	t	10	pax8	paired box 8 [Source:Jamboree;Acc:XB-GENE-483693]
ENSXETG00000001288	979.984	-0.0269672	0.960874	0.0827886	0.905467	0.516292	0.00274972	0.189873	0.00274972	4	8	csnk1d	casein kinase 1, delta [Source:Jamboree;Acc:XB-GENE-5733929]
ENSXETG00000001294	265.574	0.256788	0.675111	0.157137	0.857135	0.7116	0.00458832	0.508936	0.00458832	4	1	crtc3	CREB regulated transcription coactivator 3 [Source:Jamboree;Acc:XB-GENE-5787077]
ENSXETG00000001302	146.015	0.101155	0.933989	0.103947	0.927334	-0.925193	0.000890822	-0.143827	0.000890822	4	5	NOXRED1	NADP-dependent oxidoreductase domain-containing protein 1 [Source:UniProtKB/Swiss-Prot;Acc:A0JM24]
ENSXETG00000001305	102.405	0.128253	0.859888	0.276082	0.46336	0.588671	0.00264996	0.175506	0.00264996	4	1	spopl	speckle-type POZ protein-like [Source:Jamboree;Acc:XB-GENE-5871532]
ENSXETG00000001312	256.632	-0.313984	0.476776	-0.282462	0.577504	-0.560311	0.0203072	-0.552898	0.0203072	4	10	mrps35	mitochondrial ribosomal protein S35 [Source:Jamboree;Acc:XB-GENE-1017075]
ENSXETG00000001319	104.442	-0.149826	0.86798	-0.0576141	0.930791	-0.674367	0.00897981	-0.310735	0.00897981	4	5	XB-GENE-1013940	conserved hypothetical protein similar to mus musculus 11 days embryo whole body cDNA, RIKEN full-length enriched library, clone:2700091N06 product:similar to SIMILAR TO RIKEN CDNA 2700091N06 GENE (CDNA FLJ14732 FIS, CLONE NT2RP3001969, WEAKLY SIMILAR TO TRICHOHYALIN), 2 of 2 [Source:Jamboree;Acc:XB-GENE-1013940]
ENSXETG00000001339	395.237	1.22708	1.87268e-05	0.08178	0.930791	0.647777	0.0317674	1.28774	0.0317674	1+4	11	frzb	frizzled-related protein [Source:Jamboree;Acc:XB-GENE-481353]
ENSXETG00000001343	212.396	-0.00267054	0.996371	0.182491	0.765574	0.582916	0.00789995	-0.018682	0.00789995	4	8	prdm12	PR domain containing 12 [Source:Jamboree;Acc:XB-GENE-953729]
ENSXETG00000001353	9780.89	0.624787	0.00556025	0.452271	0.0988246	0.515204	0.010158	0.535266	0.010158	1+4	2	hmcn2	hemicentin 2 [Source:Jamboree;Acc:XB-GENE-6034990]
ENSXETG00000001379	322.064	0.447336	0.174503	0.10217	0.912236	0.674156	0.00248848	0.508719	0.00248848	4	1	pdgfa	platelet-derived growth factor alpha polypeptide [Source:Jamboree;Acc:XB-GENE-484495]
ENSXETG00000001383	72.8529	-0.298197	0.789559	-0.231065	0.857853	-1.7983	5.51751e-06	-0.657318	5.51751e-06	4	7	c1orf158	chromosome 1 open reading frame 158 [Source:Jamboree;Acc:XB-GENE-978401]
ENSXETG00000001388	3472.96	0.542881	0.120686	0.2684	0.654433	0.822424	0.000961734	0.84527	0.000961734	4	4	dhrs3	dehydrogenase/reductase (SDR family) member 3 [Source:Jamboree;Acc:XB-GENE-955324]
ENSXETG00000001408	27.1335	0.617005	0.468584	0.187875	0.919549	1.66716	0.000160107	0.749327	0.000160107	4	6	lrrc10	leucine rich repeat containing 10 [Source:Jamboree;Acc:XB-GENE-5959561]
ENSXETG00000001414	730.181	0.593736	0.0252766	0.170719	0.796835	0.270139	0.303103	0.468374	0.303103	1	11	dpy19l1	dpy-19-like 1 [Source:Jamboree;Acc:XB-GENE-6040559]
ENSXETG00000001449	184.33	-0.444168	0.418501	-0.058587	0.945312	-0.774693	0.012952	-0.517366	0.012952	4	10	irak2	interleukin-1 receptor-associated kinase 2 [Source:Jamboree;Acc:XB-GENE-876387]
ENSXETG00000001450	147.266	0.615482	0.0751817	-0.0162476	0.984819	0.0420539	0.919013	0.916284	0.919013	t	11	dgat1	diacylglycerol O-acyltransferase 1 [Source:Jamboree;Acc:XB-GENE-5761534]
ENSXETG00000001486	163.171	0.108643	0.920568	0.191295	0.789749	-0.555426	0.0352758	-0.259421	0.0352758	4	5	med27	mediator complex subunit 27 [Source:Jamboree;Acc:XB-GENE-6054175]
ENSXETG00000001496	1644.1	-0.260363	0.465158	-0.303313	0.352488	-0.836982	4.28168e-06	-0.483843	4.28168e-06	4	7	clint1	clathrin interactor 1 [Source:Jamboree;Acc:XB-GENE-1013621]
ENSXETG00000001502	321.724	-0.158832	0.85655	-0.196098	0.785212	-0.0899486	0.833565	-0.781416	0.833565	t	10	cyfip2	cytoplasmic FMR1 interacting protein 2 [Source:Jamboree;Acc:XB-GENE-922699]
ENSXETG00000001521	932.843	0.299205	0.523561	-0.0126101	0.987125	0.766006	0.000916532	0.342037	0.000916532	4	1	tbl1xr1	transducin (beta)-like 1 X-linked receptor 1 [Source:Jamboree;Acc:XB-GENE-482046]
ENSXETG00000001561	131.831	-0.170083	0.873881	-0.263051	0.724553	-1.1998	4.24426e-05	-0.651952	4.24426e-05	4	7	lrp2bp	LRP2 binding protein [Source:Jamboree;Acc:XB-GENE-965537]
ENSXETG00000001566	1628.63	0.487914	0.138806	0.514867	0.119316	0.923827	4.73662e-05	0.784528	4.73662e-05	4	4	irs4	insulin receptor substrate 4 [Source:Jamboree;Acc:XB-GENE-479893]
ENSXETG00000001593	66.186	-0.245153	0.750816	-0.141976	0.887765	0.571946	0.0405899	0.193604	0.0405899	4	8	adad1	adenosine deaminase domain containing 1 (testis-specific) [Source:Jamboree;Acc:XB-GENE-493326]
ENSXETG00000001609	1113.53	0.290537	0.209611	0.241656	0.372467	0.611362	3.65252e-05	0.355792	3.65252e-05	4	1	smchd1	structural maintenance of chromosomes flexible hinge domain containing 1 [Source:Jamboree;Acc:XB-GENE-968672]
ENSXETG00000001621	262.99	-0.666278	0.103493	-0.359508	0.59473	-1.26584	2.35278e-05	-0.905229	2.35278e-05	4	9	fam83b	family with sequence similarity 83, member B [Source:Jamboree;Acc:XB-GENE-6041422]
ENSXETG00000001642	344.241	-0.105724	0.928789	0.068797	0.930791	-0.62609	0.0201952	-0.477412	0.0201952	4	10		Uncharacterized protein [Source:UniProtKB/TrEMBL;Acc:F7BKS1]
ENSXETG00000001662	55.4271	0.277511	0.611223	-0.235333	0.724748	0.73682	0.00232639	0.218437	0.00232639	4	8	snx15	sorting nexin 15 [Source:Jamboree;Acc:XB-GENE-492800]
ENSXETG00000001666	33.0234	1.85856	9.78779e-06	-0.430219	0.707537	0.130301	0.869739	1.0922	0.869739	1	11	XB-GENE-5878454	hypothetical protein LOC100145154 [Source:Jamboree;Acc:XB-GENE-5878454]
ENSXETG00000001667	505.496	0.395543	0.541455	0.200551	0.854781	0.962029	0.00236697	0.815286	0.00236697	4	6	foxd4l1.1	forkhead box D4-like 1, gene 1 [Source:Jamboree;Acc:XB-GENE-479247]
ENSXETG00000001672	1538.85	0.565856	0.0152864	0.557685	0.0208963	0.726565	0.000158455	0.637864	0.000158455	1+2+4	4	dpf2	D4, zinc and double PHD fingers family 2 [Source:Jamboree;Acc:XB-GENE-945337]
ENSXETG00000001690	605.152	-0.640794	0.0140027	-0.488375	0.115542	-0.444154	0.0575116	-0.646818	0.0575116	1	3	suclg1	succinate-CoA ligase, alpha subunit [Source:Jamboree;Acc:XB-GENE-478220]
ENSXETG00000001698	3779.97	0.532776	0.0348763	0.405309	0.18612	0.505106	0.014942	0.470701	0.014942	1+4	2	hipk1	homeodomain interacting protein kinase 1 [Source:Jamboree;Acc:XB-GENE-987412]
ENSXETG00000001704	33.3479	-0.182354	0.928789	-0.197255	0.915017	-0.694263	0.20757	-1.1489	0.20757	t	9	myog	myogenin (myogenic factor 4) [Source:Jamboree;Acc:XB-GENE-490105]
ENSXETG00000001728	139.553	-0.0947474	0.94007	0.185072	0.881785	-1.24836	0.000387217	-0.690539	0.000387217	4	7	slc6a3	solute carrier family 6 (neurotransmitter transporter, dopamine), member 3 [Source:Jamboree;Acc:XB-GENE-982873]
ENSXETG00000001731	204.439	-0.546521	0.053317	-0.638716	0.0173527	-0.474766	0.0421846	-0.569907	0.0421846	2	3	srd5a1	steroid-5-alpha-reductase, alpha polypeptide 1 (3-oxo-5 alpha-steroid delta 4-dehydrogenase alpha 1) [Source:Jamboree;Acc:XB-GENE-1000046]
ENSXETG00000001748	195.489	-0.622602	0.0231231	-0.43582	0.195074	0.265715	0.314712	-0.0671408	0.314712	1	3	parp2	poly (ADP-ribose) polymerase 2 [Source:Jamboree;Acc:XB-GENE-1001702]
ENSXETG00000001756	296.327	0.30217	0.346222	0.592588	0.00637635	0.40257	0.0414632	0.208464	0.0414632	2	11	mical3	microtubule associated monoxygenase, calponin and LIM domain containing 3 [Source:Jamboree;Acc:XB-GENE-996271]
ENSXETG00000001784	626.598	-0.312627	0.372845	-0.186756	0.721853	-0.128681	0.667049	-0.584571	0.667049	t	3	cse1l	CSE1 chromosome segregation 1-like [Source:Jamboree;Acc:XB-GENE-5802331]
ENSXETG00000001793	80.2914	0.163548	0.868664	0.175308	0.842137	0.239341	0.506221	0.973987	0.506221	t	12	tmprss9	transmembrane protease, serine 9 [Source:Jamboree;Acc:XB-GENE-993973]
ENSXETG00000001795	1532.1	0.94283	1.90588e-05	0.383076	0.294834	0.969315	5.80274e-06	0.755446	5.80274e-06	1+4	4	lmnb2	lamin B2 [Source:Jamboree;Acc:XB-GENE-490443]
ENSXETG00000001796	230.626	0.0227513	0.979429	0.0603305	0.94469	1.03442	0.000496398	0.410526	0.000496398	4	8	lrrc14b	leucine rich repeat containing 14B [Source:Jamboree;Acc:XB-GENE-6033244]
ENSXETG00000001799	177.771	-0.291613	0.585377	-0.294984	0.59473	-0.88472	0.000440939	-1.19772	0.000440939	4	9	hoxd4	homeobox D4 [Source:Jamboree;Acc:XB-GENE-478962]
ENSXETG00000001800	414.906	0.105136	0.912474	0.221998	0.689705	0.134242	0.697329	-0.589278	0.697329	t	10	hoxd3	homeobox D3 [Source:Jamboree;Acc:XB-GENE-478462]
ENSXETG00000001873	28.2483	-0.237298	0.867084	-0.947854	0.0698831	-1.13957	0.00673921	-0.81808	0.00673921	4	9	xa-1	anterior and ectodermic-specific protein [Source:Jamboree;Acc:XB-GENE-5720787]
ENSXETG00000001879	93.125	0.595021	0.019442	0.485232	0.0900692	0.866777	2.3642e-05	0.309808	2.3642e-05	1+4	4	nr3c1	nuclear receptor subfamily 3, group C, member 1 (glucocorticoid receptor) [Source:Jamboree;Acc:XB-GENE-484757]
ENSXETG00000001902	178.436	-0.596062	0.285089	-0.523028	0.405745	-0.972854	0.00614476	-0.959785	0.00614476	4	9	sox1	SRY (sex determining region Y)-box 1 [Source:Jamboree;Acc:XB-GENE-1018269]
ENSXETG00000001910	971.092	0.129236	0.834027	0.123799	0.840545	0.601714	0.000782846	0.460169	0.000782846	4	1	znf646	zinc finger protein 646 [Source:Jamboree;Acc:XB-GENE-6458742]
ENSXETG00000001921	2897.62	0.189193	0.81334	0.0726642	0.930791	0.641344	0.0127568	0.284066	0.0127568	4	1	setd1a	SET domain containing 1A [Source:Jamboree;Acc:XB-GENE-6046043]
ENSXETG00000001926	578.947	-0.0142546	0.974722	0.153993	0.683238	0.538107	0.000277208	0.08414	0.000277208	4	8	eif2ak3	eukaryotic translation initiation factor 2-alpha kinase 3 [Source:Jamboree;Acc:XB-GENE-989849]
ENSXETG00000001929	69.2961	-0.24173	0.810464	0.244947	0.793405	-1.25939	0.000270291	-0.522966	0.000270291	4	7		Uncharacterized protein [Source:UniProtKB/TrEMBL;Acc:F6T461]
ENSXETG00000001979	1009	0.440991	0.0770053	0.317155	0.324378	0.66569	0.000329514	0.41391	0.000329514	4	2	ambra1	autophagy/beclin-1 regulator 1 [Source:Jamboree;Acc:XB-GENE-984578]
ENSXETG00000001990	43.6411	0.227011	0.809134	0.148746	0.896484	0.978053	0.000588919	0.76045	0.000588919	4	6	cdh4	cadherin 4, type 1, R-cadherin (retinal) [Source:Jamboree;Acc:XB-GENE-958013]
ENSXETG00000001992	26.8876	0.473725	0.438274	0.642231	0.17611	0.771656	0.0231002	-0.0185059	0.0231002	4	11	fgf4	fibroblast growth factor 4 (heparin secretory transforming protein 1, Kaposi sarcoma oncogene) [Source:Jamboree;Acc:XB-GENE-480496]
ENSXETG00000001994	62.1615	-0.947714	0.000548229	-0.58051	0.080164	-1.06788	4.42118e-05	-1.09521	4.42118e-05	1+4	9	ano1	anoctamin 1, calcium activated chloride channel [Source:Jamboree;Acc:XB-GENE-5967576]
ENSXETG00000001996	1616.17	0.228315	0.694683	0.214334	0.724682	0.754147	0.000930985	0.673826	0.000930985	4	2	taf4	TAF4 RNA polymerase II, TATA box binding protein (TBP)-associated factor, 135kDa [Source:Jamboree;Acc:XB-GENE-488490]
ENSXETG00000002013	965.972	0.338107	0.125686	0.447765	0.0206627	0.629039	4.21177e-05	0.565079	4.21177e-05	4	2	cables2	Cdk5 and Abl enzyme substrate 2 [Source:Jamboree;Acc:XB-GENE-963205]
ENSXETG00000002029	1142.06	0.58299	0.00556025	0.587541	0.00662858	0.0721929	0.822194	0.281832	0.822194	1+2	11	rbm15	RNA binding motif protein 15 [Source:Jamboree;Acc:XB-GENE-999888]
ENSXETG00000002036	224.388	0.0618214	0.94007	-0.0531397	0.945979	0.73355	0.00753812	0.553552	0.00753812	4	1	dhrs11	dehydrogenase/reductase (SDR family) member 11 [Source:Jamboree;Acc:XB-GENE-6048420]
ENSXETG00000002073	194.05	-0.151755	0.876816	-0.197106	0.803508	-0.651845	0.0157134	-0.476147	0.0157134	4	10	c19orf44	chromosome 19 open reading frame 44 [Source:Jamboree;Acc:XB-GENE-5854937]
ENSXETG00000002076	376.162	0.502568	0.257914	0.202371	0.826984	-0.141958	0.759981	0.659864	0.759981	t	11	gdf3	growth differentiation factor 3 [Source:Jamboree;Acc:XB-GENE-487309]
ENSXETG00000002100	298.986	-0.773487	0.00019386	-0.217739	0.622882	-0.0348691	0.906022	-0.43476	0.906022	1	3	mad2l1	MAD2 mitotic arrest deficient-like 1 [Source:Jamboree;Acc:XB-GENE-947153]
ENSXETG00000002103	402.534	-0.286978	0.588861	-0.288394	0.610582	-0.704581	0.00473804	-0.929158	0.00473804	4	9	ndnf	neuron-derived neurotrophic factor [Source:Jamboree;Acc:XB-GENE-1016849]
ENSXETG00000002151	48.2978	-0.0766842	0.94007	-0.358408	0.620244	-1.31625	0.000139179	-0.782713	0.000139179	4	7	aqp3	aquaporin 3 (Gill blood group) [Source:Jamboree;Acc:XB-GENE-488014]
ENSXETG00000002204	327.104	-0.279682	0.618263	-0.0576264	0.93253	-0.307763	0.313565	-0.575579	0.313565	t	3	eif2ak4	eukaryotic translation initiation factor 2 alpha kinase 4 [Source:Jamboree;Acc:XB-GENE-967321]
ENSXETG00000002206	44.119	0.27556	0.847273	-0.236008	0.876653	1.41784	0.000450879	0.689626	0.000450879	4	6	bcl11a	B-cell CLL/lymphoma 11A (zinc finger protein) [Source:Jamboree;Acc:XB-GENE-486641]
ENSXETG00000002210	72.8827	0.0061891	0.992303	-0.0997323	0.930592	-0.650262	0.0354264	-0.280044	0.0354264	4	5	pus10	pseudouridylate synthase 10 [Source:Jamboree;Acc:XB-GENE-5903759]
ENSXETG00000002224	4309.11	0.215295	0.555693	0.242922	0.481621	0.576304	0.000812368	0.363733	0.000812368	4	1	xpo1	exportin 1 (CRM1 homolog) [Source:Jamboree;Acc:XB-GENE-993240]
ENSXETG00000002227	2725.68	-0.452005	0.0751817	-0.180724	0.721853	-0.559545	0.00371893	-0.654389	0.00371893	4	10	cct4	chaperonin containing TCP1, subunit 4 (delta) [Source:Jamboree;Acc:XB-GENE-974483]
ENSXETG00000002232	1420.94	0.361685	0.0708365	0.368867	0.0726847	0.564609	0.000158455	0.733239	0.000158455	4	2	kiaa0284	KIAA0284 [Source:Jamboree;Acc:XB-GENE-5943417]
ENSXETG00000002238	702	0.529563	0.0372698	0.493993	0.0698831	0.531079	0.0102039	0.704393	0.0102039	1+4	4	akap2	A kinase (PRKA) anchor protein 2 [Source:Jamboree;Acc:XB-GENE-961312]
ENSXETG00000002247	71.3753	0.416923	0.470191	0.381983	0.548468	0.650283	0.0411916	0.662532	0.0411916	4	2	manba	mannosidase, beta A, lysosomal [Source:Jamboree;Acc:XB-GENE-985698]
ENSXETG00000002252	68.5657	0.469951	0.260561	0.365632	0.473771	1.03362	4.24426e-05	0.481726	4.24426e-05	4	4		Uncharacterized protein [Source:UniProtKB/TrEMBL;Acc:F7B9Z1]
ENSXETG00000002259	144.733	-0.178417	0.80346	0.232366	0.667831	0.617095	0.0060559	0.128412	0.0060559	4	8	pitpnb.2	phosphatidylinositol transfer protein, beta [Source:Jamboree;Acc:XB-GENE-949250]
ENSXETG00000002264	353.429	-0.562895	0.0113304	-0.206263	0.630241	-0.0261161	0.927251	-0.365329	0.927251	1	3	qtrt1	queuine tRNA-ribosyltransferase 1 [Source:Jamboree;Acc:XB-GENE-6076185]
ENSXETG00000002292	1528.31	0.0197812	0.977234	-0.174514	0.821315	-0.88704	0.000158177	-0.492923	0.000158177	4	7	acly	ATP citrate lyase [Source:Jamboree;Acc:XB-GENE-992494]
ENSXETG00000002296	165.309	-0.425614	0.103816	-0.236076	0.559954	-0.526172	0.00789446	-0.796762	0.00789446	4	10	nkiras2	NFKB inhibitor interacting Ras-like 2 [Source:Jamboree;Acc:XB-GENE-482359]
ENSXETG00000002303	962.486	0.439647	0.00577559	0.264449	0.221839	0.442861	0.00137517	0.545514	0.00137517	t	12	kat2a	K(lysine) acetyltransferase 2A [Source:Jamboree;Acc:XB-GENE-992487]
ENSXETG00000002328	105.268	-0.735576	0.0278946	-0.238498	0.737737	-0.43767	0.152021	-0.762006	0.152021	1	3	aste1	asteroid homolog 1 [Source:Jamboree;Acc:XB-GENE-990630]
ENSXETG00000002361	559.954	0.188991	0.787616	0.290593	0.571085	0.620698	0.00883038	0.287016	0.00883038	4	2	gpi	glucose-6-phosphate isomerase [Source:Jamboree;Acc:XB-GENE-944058]
ENSXETG00000002379	451.774	0.0188892	0.974141	0.0275221	0.961831	0.608835	0.00159814	0.243905	0.00159814	4	8	cxorf57	chromosome X open reading frame 57 [Source:Jamboree;Acc:XB-GENE-985312]
ENSXETG00000002416	1272.46	0.158221	0.784731	-0.000883738	0.999286	-0.580018	0.00316162	-0.0473369	0.00316162	4	5	ino80b	INO80 complex subunit B [Source:Jamboree;Acc:XB-GENE-6257528]
ENSXETG00000002421	320.469	0.252031	0.779511	0.339312	0.630622	-0.962157	0.00215109	-0.333587	0.00215109	4	5	c1orf114	chromosome 1 open reading frame 114 [Source:Jamboree;Acc:XB-GENE-972794]
ENSXETG00000002490	2235.69	0.0817445	0.908327	0.1244	0.815244	0.602068	0.000232414	0.332927	0.000232414	4	1	dbf4	DBF4 homolog [Source:Jamboree;Acc:XB-GENE-972991]
ENSXETG00000002499	31.7198	-0.477968	0.542416	-0.44334	0.610573	-1.29634	0.0017871	-0.862208	0.0017871	4	9	apom	apolipoprotein M [Source:Jamboree;Acc:XB-GENE-479083]
ENSXETG00000002518	382.303	0.403089	0.464229	0.438124	0.406517	0.890315	0.00197251	0.788487	0.00197251	4	4	kbtbd8	kelch repeat and BTB (POZ) domain containing 8 [Source:Jamboree;Acc:XB-GENE-956237]
ENSXETG00000002522	1139.86	0.389882	0.282225	0.0896475	0.925104	0.822662	0.000179904	0.667479	0.000179904	4	6	suclg2	succinate-CoA ligase, GDP-forming, beta subunit [Source:Jamboree;Acc:XB-GENE-956242]
ENSXETG00000002526	664.649	0.112972	0.900102	0.458988	0.144918	0.890799	2.3642e-05	0.870338	2.3642e-05	4	6	slc25a29	solute carrier family 25, member 29 [Source:Jamboree;Acc:XB-GENE-5763797]
ENSXETG00000002527	3812.84	-0.0338218	0.961222	0.118422	0.887204	0.593727	0.00806175	0.40091	0.00806175	4	1	yy1	YY1 transcription factor [Source:Jamboree;Acc:XB-GENE-961263]
ENSXETG00000002528	53.1086	0.537309	0.211287	-0.277021	0.719497	0.507801	0.107958	0.908429	0.107958	t	12	degs2	degenerative spermatocyte homolog 2, lipid desaturase [Source:Jamboree;Acc:XB-GENE-977920]
ENSXETG00000002536	23.4958	-0.52424	0.476647	-0.0600708	0.953301	0.991054	0.00448157	1.02912	0.00448157	4	6	ccdc53	coiled-coil domain containing 53 [Source:Jamboree;Acc:XB-GENE-988948]
ENSXETG00000002542	3286.81	0.508781	0.00242533	0.208526	0.490846	0.352344	0.0246483	0.327121	0.0246483	1	11	slc5a8	solute carrier family 5 (iodide transporter), member 8 [Source:Jamboree;Acc:XB-GENE-479634]
ENSXETG00000002568	732.402	0.347649	0.126831	0.160973	0.695545	0.397342	0.0174665	0.51546	0.0174665	t	12	numbl	numb homolog-like [Source:Jamboree;Acc:XB-GENE-961776]
ENSXETG00000002569	21.8607	0.347554	0.712751	0.17273	0.90532	0.271928	0.623667	1.12912	0.623667	t	12	ephx3	epoxide hydrolase 3 [Source:Jamboree;Acc:XB-GENE-5900414]
ENSXETG00000002583	74.3835	0.0657496	0.94007	-0.0919349	0.930791	0.134256	0.760225	0.709211	0.760225	t	12	mrps9	mitochondrial ribosomal protein S9 [Source:Jamboree;Acc:XB-GENE-995324]
ENSXETG00000002597	118.523	-0.491552	0.276356	-0.826713	0.0153333	-0.632511	0.0342326	-0.397076	0.0342326	2+4	10	lpar1	lysophosphatidic acid receptor 1 [Source:Jamboree;Acc:XB-GENE-958415]
ENSXETG00000002598	20.7361	1.34401	0.000548229	0.588975	0.383304	0.158792	0.824062	0.754739	0.824062	1	11	paqr6	progestin and adipoQ receptor family member VI [Source:Jamboree;Acc:XB-GENE-5863258]
ENSXETG00000002654	161.972	-0.345707	0.369014	-0.111583	0.890188	0.636136	0.00258513	0.447998	0.00258513	4	8	lig4	ligase IV, DNA, ATP-dependent [Source:Jamboree;Acc:XB-GENE-964443]
ENSXETG00000002657	81.0682	0.222664	0.797424	0.320428	0.616399	0.0940743	0.854111	0.680399	0.854111	t	12	map3k8	mitogen-activated protein kinase kinase kinase 8 [Source:Jamboree;Acc:XB-GENE-958505]
ENSXETG00000002668	93.7989	-0.333911	0.485289	-0.335413	0.491441	-0.7141	0.00625102	-0.57623	0.00625102	4	10	ndufb2	NADH dehydrogenase (ubiquinone) 1 beta subcomplex, 2, 8kDa [Source:Jamboree;Acc:XB-GENE-1009607]
ENSXETG00000002692	59.6376	-0.56329	0.266245	-0.254855	0.777437	-1.1005	0.000930985	-1.40177	0.000930985	4	9	rell2	RELT-like 2 [Source:Jamboree;Acc:XB-GENE-5821411]
ENSXETG00000002711	38.9318	-0.0994087	0.94007	-0.445404	0.617279	-1.09003	0.0100229	-0.443244	0.0100229	4	7	c20orf118	chromosome 20 open reading frame 118 [Source:Jamboree;Acc:XB-GENE-996510]
ENSXETG00000002717	28.1203	0.508404	0.470201	0.239786	0.849652	0.463709	0.313298	0.962035	0.313298	t	12		Uncharacterized protein [Source:UniProtKB/TrEMBL;Acc:F6PPH6]
ENSXETG00000002721	56.581	-0.36078	0.496106	-0.434154	0.356697	-0.289115	0.40925	-0.684056	0.40925	t	3	slc30a10	solute carrier family 30, member 10 [Source:Jamboree;Acc:XB-GENE-1003783]
ENSXETG00000002734	94.2797	-0.568669	0.291659	-0.0687407	0.940413	-1.21401	0.000362652	-1.1065	0.000362652	4	9	hlx	H2.0-like homeobox [Source:Jamboree;Acc:XB-GENE-483226]
ENSXETG00000002778	222.728	-2.53163	2.22357e-38	0.113179	0.874338	-0.446076	0.0339045	-2.30612	0.0339045	1	9		programmed cell death 4 like [Source:RefSeq peptide;Acc:NP_001006815]
ENSXETG00000002781	41.5372	0.473046	0.602772	0.588029	0.459088	1.48243	0.000310401	1.0469	0.000310401	4	6		Gap junction protein [Source:UniProtKB/TrEMBL;Acc:F7CU05]
ENSXETG00000002787	2924.53	0.186947	0.779697	0.12791	0.87891	0.818959	0.000249955	0.381423	0.000249955	4	1	gltscr1	glioma tumor suppressor candidate region gene 1 [Source:Jamboree;Acc:XB-GENE-5891820]
ENSXETG00000002816	235.06	-0.060787	0.948977	-0.279716	0.749009	-0.592508	0.0913495	-0.768587	0.0913495	t	10	irx5	iroquois homeobox 5 [Source:Jamboree;Acc:XB-GENE-484376]
ENSXETG00000002822	48.452	-0.0237545	0.978377	-0.167762	0.87891	0.805668	0.00603744	0.581555	0.00603744	4	8	arhgap11a.2	Rho GTPase activating protein 11A, gene 2 [Source:Jamboree;Acc:XB-GENE-5843957]
ENSXETG00000002831	301.021	0.0215185	0.97244	-0.338916	0.337347	0.629171	0.00166487	0.370562	0.00166487	4	8	osbpl9	oxysterol binding protein-like 9 [Source:Jamboree;Acc:XB-GENE-948223]
ENSXETG00000002837	904.275	0.154885	0.857774	-0.1311	0.882885	0.668845	0.00539497	0.451145	0.00539497	4	1	rnf11	ring finger protein 11 [Source:Jamboree;Acc:XB-GENE-852608]
ENSXETG00000002846	171.89	-0.0942235	0.94007	-0.24979	0.75577	-0.785633	0.0094799	-0.574845	0.0094799	4	7	dmrta2	DMRT-like family A2 [Source:Jamboree;Acc:XB-GENE-997963]
ENSXETG00000002847	81.5384	-0.0621638	0.956941	-0.0551933	0.959045	-1.14101	0.00354129	-0.426268	0.00354129	4	7	c14orf45	chromosome 14 open reading frame 45 [Source:Jamboree;Acc:XB-GENE-5831965]
ENSXETG00000002862	22.5373	0.642225	0.226741	0.887094	0.0359222	0.261946	0.624208	-0.659826	0.624208	2	11		Uncharacterized protein [Source:UniProtKB/TrEMBL;Acc:F7CZQ5]
ENSXETG00000002908	137.37	-0.215704	0.720775	0.0389293	0.951525	-0.555193	0.0236902	-0.377414	0.0236902	4	10	nkx2-8	NK2 homeobox 8 [Source:Jamboree;Acc:XB-GENE-853981]
ENSXETG00000002916	81.8508	0.314812	0.549602	0.17496	0.835406	0.573701	0.0297371	0.536719	0.0297371	4	1		Uncharacterized protein [Source:UniProtKB/TrEMBL;Acc:F6UIC1]
ENSXETG00000002943	488.774	-0.549952	0.00103708	-0.47738	0.00925932	-0.730982	1.62673e-06	-0.779618	1.62673e-06	1+4	3	arl6ip1	ADP-ribosylation factor-like 6 interacting protein 1 [Source:Jamboree;Acc:XB-GENE-976279]
ENSXETG00000002979	143.037	-0.637675	0.00530667	-0.604709	0.0109145	-0.389234	0.069948	-0.560827	0.069948	1+2	3	rabggtb	Rab geranylgeranyltransferase, beta subunit [Source:Jamboree;Acc:XB-GENE-953600]
ENSXETG00000003005	450.432	0.225018	0.709127	-0.0914542	0.927853	0.538554	0.0266297	0.397992	0.0266297	4	1	cbx2	chromobox homolog 2 [Source:Jamboree;Acc:XB-GENE-970247]
ENSXETG00000003015	78.6522	-0.348063	0.706485	-0.375393	0.666571	-0.917837	0.0172317	-0.812837	0.0172317	4	9	XB-GENE-990109	Putative ortholog of cystatin C precursor , 1 of 1 [Source:Jamboree;Acc:XB-GENE-990109]
ENSXETG00000003028	109.439	-0.251165	0.615337	0.167952	0.802562	-0.865815	0.000248278	-0.664694	0.000248278	4	7	xrra1	X-ray radiation resistance associated 1 [Source:Jamboree;Acc:XB-GENE-963366]
ENSXETG00000003029	213.1	-0.241393	0.519098	0.176191	0.703525	0.584223	0.00112307	0.285715	0.00112307	4	8	rnf169	ring finger protein 169 [Source:Jamboree;Acc:XB-GENE-6047625]
ENSXETG00000003057	340.051	0.395982	0.177194	0.323961	0.348885	0.742913	0.000134121	0.527237	0.000134121	4	2	klhl28	kelch-like 28 protein [Source:Jamboree;Acc:XB-GENE-994648]
ENSXETG00000003063	8543.37	-0.611889	0.0166004	-0.405822	0.221541	-0.1411	0.655469	-0.438342	0.655469	1	3	upk3a	uroplakin 3A [Source:Jamboree;Acc:XB-GENE-853301]
ENSXETG00000003076	150.111	-0.547793	0.199568	-0.241369	0.75722	-0.919556	0.00143656	-0.961028	0.00143656	4	9	tnk2	tyrosine kinase, non-receptor, 2 [Source:Jamboree;Acc:XB-GENE-984470]
ENSXETG00000003121	1897.38	0.0613418	0.94007	0.115948	0.865641	0.52112	0.00695717	0.356511	0.00695717	4	1	ank3	ankyrin 3, node of Ranvier (ankyrin G) [Source:Jamboree;Acc:XB-GENE-989433]
ENSXETG00000003128	618.885	0.31658	0.4741	0.399315	0.294857	0.84064	0.000194681	0.586592	0.000194681	4	2	rnf168	ring finger protein 168 [Source:Jamboree;Acc:XB-GENE-5765249]
ENSXETG00000003134	906.722	-0.132941	0.872286	-0.280911	0.54403	-0.901423	2.89807e-05	-0.247926	2.89807e-05	4	5	enpp2	ectonucleotide pyrophosphatase/phosphodiesterase 2 [Source:Jamboree;Acc:XB-GENE-1016186]
ENSXETG00000003146	4178.02	0.325208	0.253369	0.141123	0.799448	0.642849	0.00028376	0.579189	0.00028376	4	1	mib1	mindbomb homolog 1 [Source:Jamboree;Acc:XB-GENE-1001395]
ENSXETG00000003149	10516.2	0.560612	0.00102935	0.632218	0.000273027	0.612015	7.45496e-05	0.628434	7.45496e-05	1+2+4	4	greb1l	growth regulation by estrogen in breast cancer-like [Source:Jamboree;Acc:XB-GENE-5965356]
ENSXETG00000003172	41.4681	-0.878857	0.0850237	-0.664129	0.275253	-0.376321	0.449924	-1.89286	0.449924	t	9	tmc4	transmembrane channel-like 4 [Source:Jamboree;Acc:XB-GENE-991359]
ENSXETG00000003191	84.7131	0.36277	0.637532	0.335906	0.686684	0.181115	0.745094	1.15266	0.745094	t	12	cdk5r1	cyclin-dependent kinase 5, regulatory subunit 1 (p35) [Source:Jamboree;Acc:XB-GENE-1032903]
ENSXETG00000003209	372.75	0.760082	0.0122226	0.471266	0.251967	0.224275	0.525813	0.592778	0.525813	1	11	SLC5A6	solute carrier family 5 (sodium-dependent vitamin transporter), member 6 [Source:HGNC Symbol;Acc:11041]
ENSXETG00000003239	801.942	-0.0471785	0.945211	0.054989	0.930791	0.550618	0.0215641	0.257758	0.0215641	4	8	KANSL1	KAT8 regulatory NSL complex subunit 1 [Source:HGNC Symbol;Acc:24565]
ENSXETG00000003240	57.7777	-0.18862	0.847619	-0.236712	0.760916	-0.550752	0.0831648	-0.685269	0.0831648	t	10	mapt	microtubule-associated protein tau [Source:Jamboree;Acc:XB-GENE-986948]
ENSXETG00000003243	80.4327	-0.05131	0.955357	-0.328902	0.627926	-1.03213	0.000966734	-0.584073	0.000966734	4	7	crhr1.1	corticotropin releasing hormone receptor 1, gene 1 [Source:Jamboree;Acc:XB-GENE-966548]
ENSXETG00000003265	54.552	-0.521056	0.127918	-0.102929	0.913597	-0.181152	0.598611	-0.591155	0.598611	t	3	b4galt2	UDP-Gal:betaGlcNAc beta 1,4- galactosyltransferase, polypeptide 2 [Source:Jamboree;Acc:XB-GENE-997913]
ENSXETG00000003303	669.197	-0.165261	0.797424	-0.14043	0.842137	-0.56113	0.00871585	-0.523948	0.00871585	4	10	psip1	PC4 and SFRS1 interacting protein 1 [Source:Jamboree;Acc:XB-GENE-1007137]
ENSXETG00000003329	83.0818	0.0676793	0.946145	0.238413	0.830573	-1.47556	4.8549e-05	-0.674888	4.8549e-05	4	7	ccdc164	coiled-coil domain containing 164 [Source:Jamboree;Acc:XB-GENE-5967064]
ENSXETG00000003338	358.1	0.176886	0.76501	0.181279	0.749969	0.551394	0.00862977	0.234325	0.00862977	4	1	f2r	coagulation factor 2 (thrombin) receptor [Source:Jamboree;Acc:XB-GENE-985799]
ENSXETG00000003339	1444.8	0.0992387	0.928409	0.0647754	0.930791	-0.567582	0.0229274	-0.361904	0.0229274	4	5	iqgap2	IQ motif containing GTPase activating protein 2 [Source:Jamboree;Acc:XB-GENE-5752023]
ENSXETG00000003370	2219.77	0.0591962	0.94007	0.263696	0.693016	-0.425866	0.152558	-0.647393	0.152558	t	10	plxna3	plexin A3 [Source:Jamboree;Acc:XB-GENE-856557]
ENSXETG00000003405	189.051	-0.0123826	0.986437	-0.0337481	0.962667	-0.549328	0.0399621	-0.359227	0.0399621	4	5	slit1	slit homolog 1 [Source:Jamboree;Acc:XB-GENE-1007728]
ENSXETG00000003420	88.6302	0.0919896	0.94007	-0.382974	0.466557	0.176166	0.662189	0.594758	0.662189	t	8	pex1	peroxisomal biogenesis factor 1 [Source:Jamboree;Acc:XB-GENE-985415]
ENSXETG00000003434	357.232	-0.940565	1.90588e-05	0.0273284	0.96549	-0.16401	0.592539	-0.950316	0.592539	1	3	exosc1	exosome component 1 [Source:Jamboree;Acc:XB-GENE-1007857]
ENSXETG00000003442	21.269	-0.416764	0.752887	0.258787	0.876673	1.82712	3.93335e-05	0.582213	3.93335e-05	4	6	ankrd2	ankyrin repeat domain 2 (stretch responsive muscle) [Source:Jamboree;Acc:XB-GENE-1016694]
ENSXETG00000003453	108.228	0.881124	0.0263367	0.265508	0.782381	0.571983	0.117552	0.883198	0.117552	1	4	fam43a	family with sequence similarity 43, member A [Source:Jamboree;Acc:XB-GENE-5860868]
ENSXETG00000003466	25.0303	0.244465	0.902739	0.428207	0.742895	0.191397	0.830974	1.17979	0.830974	t	12	cdk14	cyclin-dependent kinase 14 [Source:Jamboree;Acc:XB-GENE-943250]
ENSXETG00000003483	3527.65	0.406137	0.208035	0.403427	0.221839	0.742399	0.000380579	0.537015	0.000380579	4	2	kdm4a	lysine (K)-specific demethylase 4A [Source:Jamboree;Acc:XB-GENE-1010381]
ENSXETG00000003499	378.746	0.116324	0.89172	-0.304404	0.463551	0.707786	0.000715494	0.675877	0.000715494	4	8	akr1a1	aldo-keto reductase family 1, member A1 (aldehyde reductase) [Source:Jamboree;Acc:XB-GENE-1014353]
ENSXETG00000003506	185.11	-0.238584	0.4741	-0.652126	0.000967157	-0.0593007	0.84785	-0.0225204	0.84785	2	3	urod	uroporphyrinogen decarboxylase [Source:Jamboree;Acc:XB-GENE-948493]
ENSXETG00000003517	4205.46	0.142286	0.872702	-0.0153632	0.98341	0.823178	0.000360989	0.417338	0.000360989	4	8	zswim5	zinc finger, SWIM-type containing 5 [Source:Jamboree;Acc:XB-GENE-975856]
ENSXETG00000003528	197.461	1.08399	0.000659753	0.466767	0.38873	1.22261	3.02386e-05	2.0657	3.02386e-05	1+4	6	hpdl	4-hydroxyphenylpyruvate dioxygenase-like [Source:Jamboree;Acc:XB-GENE-948483]
ENSXETG00000003539	75.1292	-0.0668644	0.94007	-0.125886	0.91385	-1.16535	0.000144995	-0.182067	0.000144995	4	7	dydc1	DPY30 domain containing 1 [Source:Jamboree;Acc:XB-GENE-6258872]
ENSXETG00000003563	103.201	-0.368705	0.287457	-0.340738	0.353079	-0.777647	0.000462043	-0.566831	0.000462043	4	10	mthfsd	methenyltetrahydrofolate synthetase domain containing [Source:Jamboree;Acc:XB-GENE-5787582]
ENSXETG00000003570	279.301	0.504444	0.16295	0.429934	0.297212	0.609379	0.0175318	0.426216	0.0175318	4	2	cxcl12	chemokine (C-X-C motif) ligand 12 [Source:Jamboree;Acc:XB-GENE-919853]
ENSXETG00000003573	80.5543	-0.44779	0.462455	-0.404932	0.546472	-0.779518	0.0223749	-0.379438	0.0223749	4	10	gabarapl2	GABA(A) receptor-associated protein-like 2 [Source:Jamboree;Acc:XB-GENE-952421]
ENSXETG00000003575	127.019	0.185286	0.735153	0.591776	0.0116278	-0.139583	0.654226	0.1368	0.654226	2	11	tmem231	transmembrane protein 231 [Source:Jamboree;Acc:XB-GENE-1011804]
ENSXETG00000003600	102.698	0.0869215	0.94007	-0.449507	0.538598	0.546439	0.161442	0.864941	0.161442	t	8	rspo2	R-spondin 2 [Source:Jamboree;Acc:XB-GENE-946235]
ENSXETG00000003608	66.5692	-0.378559	0.621267	-0.21713	0.852215	-1.1377	0.00155827	-0.619382	0.00155827	4	7	filip1	filamin A interacting protein 1 [Source:Jamboree;Acc:XB-GENE-1003881]
ENSXETG00000003621	425.426	0.197407	0.693074	0.132711	0.843146	0.697079	0.000327947	0.226054	0.000327947	4	1	gnaq	guanine nucleotide binding protein (G protein), q polypeptide [Source:Jamboree;Acc:XB-GENE-973433]
ENSXETG00000003629	153.869	-0.595728	0.0150597	-0.34628	0.301067	-0.686922	0.000943432	-0.65499	0.000943432	1+4	10	ddx11	DEAD/H (Asp-Glu-Ala-Asp/His) box polypeptide 11 [Source:Jamboree;Acc:XB-GENE-969935]
ENSXETG00000003641	32.8486	-1.25321	0.00714876	-0.152046	0.925104	-0.99911	0.0189916	-1.89749	0.0189916	1+4	9	slc6a13	solute carrier family 6 (neurotransmitter transporter, GABA), member 13 [Source:Jamboree;Acc:XB-GENE-5947897]
ENSXETG00000003655	796.029	0.359584	0.383941	0.426085	0.252488	1.10883	7.86557e-07	0.699952	7.86557e-07	4	4	bmpr1a	bone morphogenetic protein receptor, type 1A [Source:Jamboree;Acc:XB-GENE-485616]
ENSXETG00000003664	63.0446	0.0461297	0.961498	-0.489916	0.372975	-0.74241	0.0276544	-0.402473	0.0276544	4	10	nap1l4	nucleosome assembly protein 1-like 4 [Source:Jamboree;Acc:XB-GENE-484943]
ENSXETG00000003671	461.279	0.346143	0.336557	0.152382	0.827323	0.500763	0.022667	0.439761	0.022667	4	1	wdr44	WD repeat domain 44 [Source:Jamboree;Acc:XB-GENE-1007867]
ENSXETG00000003675	227.472	-0.0657047	0.94007	-0.308913	0.633242	-0.717181	0.0138581	-0.683938	0.0138581	4	10	slc6a14.2	solute carrier family 6 (amino acid transporter), member 14, gene 2 [Source:Jamboree;Acc:XB-GENE-855704]
ENSXETG00000003686	136.507	0.013975	0.983676	0.251606	0.659257	-0.586724	0.0244708	-0.15225	0.0244708	4	5	als2cl	ALS2 C-terminal like [Source:Jamboree;Acc:XB-GENE-993049]
ENSXETG00000003693	710.481	-0.0366264	0.955837	0.108689	0.890303	0.506521	0.0186675	0.155805	0.0186675	4	8	ldlrap1	low density lipoprotein receptor adaptor protein 1 [Source:Jamboree;Acc:XB-GENE-954261]
ENSXETG00000003694	166.63	0.609371	0.0136325	0.450592	0.131264	0.808859	7.2513e-05	0.577162	7.2513e-05	1+4	4	fam54b	family with sequence similarity 54, member B protein [Source:Jamboree;Acc:XB-GENE-5771531]
ENSXETG00000003696	686.794	0.293022	0.517745	0.548145	0.0710024	0.957098	1.38423e-05	0.785296	1.38423e-05	4	4	luzp1	leucine zipper protein 1 [Source:Jamboree;Acc:XB-GENE-988637]
ENSXETG00000003703	563.577	-0.415937	0.0602694	-0.417568	0.0677423	-0.565425	0.000906638	-0.538318	0.000906638	4	10	gamt	guanidinoacetate N-methyltransferase [Source:Jamboree;Acc:XB-GENE-947462]
ENSXETG00000003708	113.39	0.76592	0.0538651	0.165446	0.887734	0.167455	0.745807	0.915271	0.745807	t	11	reep6	receptor accessory protein 6 [Source:Jamboree;Acc:XB-GENE-974921]
ENSXETG00000003737	164.932	-0.247752	0.716836	-0.193298	0.815642	-1.05622	7.90313e-05	-0.627538	7.90313e-05	4	7	cpn1	carboxypeptidase N, polypeptide 1 [Source:Jamboree;Acc:XB-GENE-967670]
ENSXETG00000003744	62.1671	-0.224333	0.803665	-0.26037	0.734954	-0.8538	0.00632295	-0.508579	0.00632295	4	7	cutc	cutC copper transporter homolog [Source:Jamboree;Acc:XB-GENE-1005045]
ENSXETG00000003760	1101.66	0.453248	0.302958	0.326146	0.58588	0.79462	0.00304589	0.544216	0.00304589	4	2	setd1b	SET domain containing 1B [Source:Jamboree;Acc:XB-GENE-5842344]
ENSXETG00000003762	658.523	0.269946	0.588409	0.224096	0.701177	0.593308	0.0110723	0.353328	0.0110723	4	1	sik3	SIK family kinase 3 [Source:Jamboree;Acc:XB-GENE-6042192]
ENSXETG00000003773	665.836	0.447011	0.0402303	0.34098	0.196194	0.529787	0.00214753	0.593237	0.00214753	4	2	mlxip	MLX interacting protein [Source:Jamboree;Acc:XB-GENE-990525]
ENSXETG00000003778	397.687	0.0690006	0.94007	0.336642	0.5589	1.13843	1.16145e-05	0.67967	1.16145e-05	4	6	diablo	diablo, IAP-binding mitochondrial protein [Source:Jamboree;Acc:XB-GENE-5915561]
ENSXETG00000003825	171.871	0.111089	0.94007	0.215017	0.862391	-0.885015	0.0186447	-0.213313	0.0186447	4	5	nme5	non-metastatic cells 5, protein expressed in (nucleoside-diphosphate kinase) [Source:Jamboree;Acc:XB-GENE-951087]
ENSXETG00000003831	580.474	-0.103738	0.902374	-0.0558064	0.930791	0.757976	0.000128387	0.349647	0.000128387	4	8	clk1	CDC-like kinase 1 [Source:Jamboree;Acc:XB-GENE-6041600]
ENSXETG00000003913	72.4743	-0.643232	0.0350364	-0.196017	0.763051	-0.0334345	0.926551	-0.255627	0.926551	1	3		uncharacterized protein LOC100144974 [Source:RefSeq peptide;Acc:NP_001120012]
ENSXETG00000003924	41.6655	0.298087	0.720104	0.315672	0.683522	0.802983	0.0121202	0.546555	0.0121202	4	2	fam118b	family with sequence similarity 118, member B [Source:Jamboree;Acc:XB-GENE-947228]
ENSXETG00000003936	22.7977	0.554033	0.578463	-0.079938	0.952774	0.735516	0.180969	1.22922	0.180969	t	12	hepacam	hepatic and glial cell adhesion molecule [Source:Jamboree;Acc:XB-GENE-6051119]
ENSXETG00000003938	1260.92	0.460574	0.0162869	0.374548	0.0875251	0.449068	0.00530789	0.535639	0.00530789	t	2	robo3	roundabout, axon guidance receptor, homolog 3 [Source:Jamboree;Acc:XB-GENE-1032334]
ENSXETG00000003944	4502.67	-0.0792174	0.94007	-0.933879	0.00218515	-0.251091	0.475285	-0.535075	0.475285	2	3	rpl12	ribosomal protein L12 [Source:Jamboree;Acc:XB-GENE-1008855]
ENSXETG00000003948	1061.86	0.0484805	0.94007	0.156114	0.829094	0.561175	0.0120836	0.720312	0.0120836	4	1	c9orf86	chromosome 9 open reading frame 86 [Source:Jamboree;Acc:XB-GENE-1014126]
ENSXETG00000003959	32.0722	-0.223237	0.823786	-0.40332	0.513301	-1.129	0.00109817	-0.534855	0.00109817	4	7	noxa1	NADPH oxidase activator 1 [Source:Jamboree;Acc:XB-GENE-6257646]
ENSXETG00000003973	93.6257	-0.174245	0.893699	-0.206928	0.852215	-0.843279	0.0142935	-0.770056	0.0142935	4	10	trub2	TruB pseudouridine (psi) synthase homolog 2 [Source:Jamboree;Acc:XB-GENE-996199]
ENSXETG00000003974	74.1722	-0.433084	0.506599	-0.346752	0.660405	-1.02851	0.00307419	-0.598443	0.00307419	4	7	clic3	chloride intracellular channel 3 [Source:Jamboree;Acc:XB-GENE-959390]
ENSXETG00000003985	10650.2	-0.0643027	0.94007	-0.0156582	0.982259	-0.658412	0.00307652	-0.164845	0.00307652	4	5	caprin1	cell cycle associated protein 1 [Source:Jamboree;Acc:XB-GENE-942720]
ENSXETG00000003999	3762.74	-0.783792	1.89571e-08	-0.12375	0.766408	-0.20715	0.222393	-0.775201	0.222393	1	3	rrm1	ribonucleotide reductase M1 [Source:Jamboree;Acc:XB-GENE-1014077]
ENSXETG00000004010	79.6051	-0.318641	0.585909	-0.268493	0.684751	-0.738219	0.0101013	-1.00578	0.0101013	4	9		Uncharacterized protein [Source:UniProtKB/TrEMBL;Acc:F6STM7]
ENSXETG00000004026	281.001	-0.0920543	0.932603	-0.263997	0.635579	0.795376	0.000651576	0.613421	0.000651576	4	8	kctd5	potassium channel tetramerisation domain containing 5 [Source:Jamboree;Acc:XB-GENE-1016270]
ENSXETG00000004036	264.713	0.0966292	0.926312	0.362135	0.352115	0.46691	0.0487325	0.540538	0.0487325	t	2	ctu1	cytosolic thiouridylase subunit 1 homolog [Source:Jamboree;Acc:XB-GENE-5872210]
ENSXETG00000004042	4186.89	0.153477	0.735142	0.170536	0.68159	0.673103	3.28243e-05	0.445347	3.28243e-05	4	1	ppp4r1	protein phosphatase 4, regulatory subunit 1 [Source:Jamboree;Acc:XB-GENE-945302]
ENSXETG00000004044	362.398	0.420631	0.286551	0.236813	0.702973	0.776524	0.00128051	0.605244	0.00128051	4	2	usp53	ubiquitin specific peptidase 53 [Source:Jamboree;Acc:XB-GENE-960675]
ENSXETG00000004048	363.635	0.156832	0.857774	-0.0242919	0.972964	-0.565206	0.0284226	-0.023454	0.0284226	4	5	twsg1	twisted gastrulation homolog 1 [Source:Jamboree;Acc:XB-GENE-483445]
ENSXETG00000004049	1693.71	-0.0803627	0.901551	-0.163986	0.666365	0.550242	0.000329514	0.276608	0.000329514	4	8	ankrd12	ankyrin repeat domain 12 [Source:Jamboree;Acc:XB-GENE-5860751]
ENSXETG00000004067	208.702	0.390965	0.247378	0.562221	0.0375033	0.981629	1.81303e-06	0.320956	1.81303e-06	2+4	2	bod1l	biorientation of chromosomes in cell division 1-like [Source:Jamboree;Acc:XB-GENE-5767013]
ENSXETG00000004078	1294.16	0.118713	0.786951	0.0873072	0.870248	0.542283	0.000160157	0.237883	0.000160157	4	1	nfrkb	nuclear factor related to kappaB binding protein [Source:Jamboree;Acc:XB-GENE-6258496]
ENSXETG00000004098	795.453	0.255134	0.250781	0.209331	0.428632	0.555686	5.06591e-05	0.396393	5.06591e-05	4	1	smg9	smg-9 homolog, nonsense mediated mRNA decay factor (C. elegans) [Source:Jamboree;Acc:XB-GENE-990837]
ENSXETG00000004120	618.246	0.255456	0.752887	-0.201588	0.835055	0.722216	0.0150505	0.463211	0.0150505	4	8	klf10	Kruppel-like factor 10 [Source:Jamboree;Acc:XB-GENE-854761]
ENSXETG00000004127	46.114	-0.599162	0.264479	-0.198486	0.86529	-1.54516	2.09601e-05	-0.976033	2.09601e-05	4	7	rgn	regucalcin (senescence marker protein-30) [Source:Jamboree;Acc:XB-GENE-483637]
ENSXETG00000004132	447.577	0.400177	0.250781	0.396817	0.26362	0.788619	0.000277208	0.492991	0.000277208	4	2	rp2	retinitis pigmentosa 2 (X-linked recessive) [Source:Jamboree;Acc:XB-GENE-961409]
ENSXETG00000004136	1001.17	0.353166	0.448041	0.265536	0.650407	0.34843	0.225195	0.79859	0.225195	t	12	chst7	carbohydrate (N-acetylglucosamine 6-O) sulfotransferase 7 [Source:Jamboree;Acc:XB-GENE-967556]
ENSXETG00000004145	34.7228	0.959209	0.0176472	0.238131	0.839348	0.562935	0.158593	1.73406	0.158593	1	11	casp10	caspase 10, apoptosis-related cysteine peptidase [Source:Jamboree;Acc:XB-GENE-480459]
ENSXETG00000004164	281.77	0.767631	0.033761	0.635836	0.127662	0.234355	0.572129	0.442358	0.572129	1	11	kif3a	kinesin family member 3A [Source:Jamboree;Acc:XB-GENE-986464]
ENSXETG00000004165	1456.29	0.500219	0.0463373	-0.0352387	0.951094	0.660445	0.000720278	0.698783	0.000720278	1+4	12	XB-GENE-5874358	hypothetical protein LOC100125081 [Source:Jamboree;Acc:XB-GENE-5874358]
ENSXETG00000004166	203.158	-0.25003	0.53648	-0.246204	0.565648	-0.52255	0.0115626	-0.506242	0.0115626	4	10	ankrd43	ankyrin repeat domain 43 [Source:Jamboree;Acc:XB-GENE-986451]
ENSXETG00000004168	15.5547	0.315609	0.843677	-0.328546	0.835042	0.77566	0.144819	1.0721	0.144819	t	12	gdf9	growth differentiation factor 9 [Source:Jamboree;Acc:XB-GENE-478149]
ENSXETG00000004169	689.808	0.761825	0.00907341	0.818289	0.00514317	1.1458	2.62575e-06	0.815873	2.62575e-06	1+2+4	4	aff4	AF4/FMR2 family, member 4 [Source:Jamboree;Acc:XB-GENE-986475]
ENSXETG00000004176	311.117	-0.349803	0.398821	-0.127953	0.879129	-0.670992	0.00440568	-0.528546	0.00440568	4	10	mocs2	molybdenum cofactor synthesis 2 [Source:Jamboree;Acc:XB-GENE-964468]
ENSXETG00000004181	313.067	-0.439611	0.4741	-0.488205	0.404658	-1.14318	0.000377371	-1.49853	0.000377371	4	9	pnliprp2	pancreatic lipase-related protein 2 [Source:Jamboree;Acc:XB-GENE-5776210]
ENSXETG00000004201	60.5013	-0.325737	0.569818	0.19191	0.813358	-0.962999	0.000905297	-0.448055	0.000905297	4	7		Uncharacterized protein [Source:UniProtKB/TrEMBL;Acc:F6VFA3]
ENSXETG00000004222	169.966	-0.579842	0.104618	-0.625734	0.0750059	-0.980988	0.000194681	-0.749396	0.000194681	4	9	adora2a	adenosine A2a receptor [Source:Jamboree;Acc:XB-GENE-970783]
ENSXETG00000004231	485.266	0.470715	0.0526344	0.220533	0.613134	0.828304	6.81806e-06	0.665053	6.81806e-06	4	2	c22orf36	chromosome 22 open reading frame 36 [Source:Jamboree;Acc:XB-GENE-6032585]
ENSXETG00000004234	582.733	0.887707	0.000234475	0.590297	0.0485923	0.753469	0.000966734	0.942969	0.000966734	1+2+4	4	csrnp1	cysteine-serine-rich nuclear protein 1 [Source:Jamboree;Acc:XB-GENE-941566]
ENSXETG00000004253	2163.7	0.19246	0.6991	0.112167	0.877164	0.50966	0.010365	0.395209	0.010365	4	1	med15	mediator complex subunit 15 [Source:Jamboree;Acc:XB-GENE-1010508]
ENSXETG00000004254	79.1018	0.304062	0.732157	0.0842038	0.930791	0.737456	0.0322375	0.705785	0.0322375	4	6	sirt4	sirtuin 4 [Source:Jamboree;Acc:XB-GENE-948981]
ENSXETG00000004258	1218.24	0.0798076	0.902739	0.181789	0.615325	0.547208	0.000380579	0.255533	0.000380579	4	1	crkl	v-crk sarcoma virus CT10 oncogene homolog-like [Source:Jamboree;Acc:XB-GENE-976114]
ENSXETG00000004290	144.263	-0.209826	0.823567	-0.0251538	0.976455	-0.541447	0.0854968	-0.713946	0.0854968	t	10	ccdc165	coiled-coil domain containing 165 [Source:Jamboree;Acc:XB-GENE-6047696]
ENSXETG00000004292	113.705	0.0606168	0.948053	-0.0298949	0.974172	-1.07102	0.000966734	-0.700173	0.000966734	4	7	rapgef3	Rap guanine nucleotide exchange factor (GEF) 3 [Source:Jamboree;Acc:XB-GENE-5955480]
ENSXETG00000004295	276.749	-0.0523583	0.943514	-0.094984	0.928989	-0.588097	0.0280709	-0.366703	0.0280709	4	10	neurod4	neurogenic differentiation 4 [Source:Jamboree;Acc:XB-GENE-972704]
ENSXETG00000004297	201.157	-0.28343	0.714201	-0.0242419	0.977935	-1.02403	0.000776913	-0.882864	0.000776913	4	9	ppp1r1a	protein phosphatase 1, regulatory (inhibitor) subunit 1A [Source:Jamboree;Acc:XB-GENE-489186]
ENSXETG00000004319	2668.51	0.544081	0.0241288	0.297861	0.418778	0.354875	0.0995403	0.0421956	0.0995403	1	11	stard7	StAR-related lipid transfer (START) domain containing 7 [Source:Jamboree;Acc:XB-GENE-981983]
ENSXETG00000004338	349.388	-0.00153647	0.998154	0.253709	0.613133	0.561887	0.011854	0.192502	0.011854	4	1	tmem127	transmembrane protein 127 [Source:Jamboree;Acc:XB-GENE-960267]
ENSXETG00000004360	237.549	-0.106028	0.936303	-0.340803	0.609464	-0.931391	0.00155827	-0.916809	0.00155827	4	9	dmbx1	diencephalon/mesencephalon homeobox 1 [Source:Jamboree;Acc:XB-GENE-486746]
ENSXETG00000004365	617.85	-0.205211	0.658408	-0.191093	0.699448	-0.81396	2.60911e-05	-0.658047	2.60911e-05	4	10	faah.2	fatty acid amide hydrolase, gene 2 [Source:Jamboree;Acc:XB-GENE-997947]
ENSXETG00000004429	941.324	0.0825441	0.932621	0.0114743	0.987125	0.67351	0.00157308	0.505088	0.00157308	4	1	zdhhc13	zinc finger, DHHC-type containing 13 [Source:Jamboree;Acc:XB-GENE-997024]
ENSXETG00000004436	4751.52	0.112385	0.876547	0.275318	0.449494	0.346662	0.0922177	0.505192	0.0922177	t	12	e2f8	E2F transcription factor 8 [Source:Jamboree;Acc:XB-GENE-1219148]
ENSXETG00000004449	279.455	-0.0180527	0.972854	0.431822	0.0546523	0.510351	0.00311343	0.408323	0.00311343	4	1	rab23	RAB23, member RAS oncogene family [Source:Jamboree;Acc:XB-GENE-492626]
ENSXETG00000004451	55.1189	0.674906	0.10675	0.238701	0.802568	1.32244	5.80274e-06	1.66794	5.80274e-06	4	6	khdrbs2	KH domain containing, RNA binding, signal transduction associated 2 [Source:Jamboree;Acc:XB-GENE-490722]
ENSXETG00000004454	4830.06	-0.0341966	0.953129	0.0663437	0.930791	0.506167	0.00751643	0.356371	0.00751643	4	1	ptp4a1	protein tyrosine phosphatase type IVA, member 1 [Source:Jamboree;Acc:XB-GENE-973019]
ENSXETG00000004455	879.396	0.329609	0.0750684	0.421801	0.0122101	0.562	3.81784e-05	0.410921	3.81784e-05	4	2	phf3	PHD finger protein 3 [Source:Jamboree;Acc:XB-GENE-988185]
ENSXETG00000004459	370.457	0.149792	0.846115	0.00260453	0.997772	0.503682	0.0283879	0.42937	0.0283879	4	1	fnta	farnesyltransferase, CAAX box, alpha [Source:Jamboree;Acc:XB-GENE-489936]
ENSXETG00000004461	203.913	-0.41732	0.108786	-0.508182	0.0326478	-0.0426329	0.88841	-0.375587	0.88841	2	3	hgsnat	heparan-alpha-glucosaminide N-acetyltransferase [Source:Jamboree;Acc:XB-GENE-984404]
ENSXETG00000004464	418.751	-0.253548	0.579104	-0.212889	0.685795	-0.698541	0.00104309	-0.507323	0.00104309	4	10	sh2d4a	SH2 domain containing 4A [Source:Jamboree;Acc:XB-GENE-492416]
ENSXETG00000004477	72.2033	-0.166073	0.903966	-0.608164	0.255437	-1.00255	0.00428067	-0.447099	0.00428067	4	9	atp1b4	ATPase, Na+/K+ transporting, beta 4 polypeptide [Source:Jamboree;Acc:XB-GENE-975977]
ENSXETG00000004479	664.497	0.2163	0.67264	0.627002	0.0126993	0.918715	6.27745e-06	0.3336	6.27745e-06	2+4	2	zbtb33	zinc finger and BTB domain containing 33 [Source:Jamboree;Acc:XB-GENE-486567]
ENSXETG00000004535	622.741	0.136341	0.901299	-0.097149	0.930076	0.950961	0.000275806	0.265344	0.000275806	4	8	ivns1abp	influenza virus NS1A binding protein [Source:Jamboree;Acc:XB-GENE-949332]
ENSXETG00000004558	705.266	0.366197	0.0578277	0.259377	0.294857	0.582638	6.55392e-05	0.415227	6.55392e-05	4	2	yme1l1	YME1-like 1 [Source:Jamboree;Acc:XB-GENE-1000059]
ENSXETG00000004571	3776.93	0.434345	0.0708365	0.398011	0.131765	0.538263	0.00327258	0.625293	0.00327258	4	2	XB-GENE-986079	Putative ortholog of pleckstrin homology domain-containing protein family A member 5 (Phosphoinositol 3-phosphate-binding protein-2) (PEPP-2). [Source:UniProt/SWISSPROT;Acc:Q9HAU0], 1 of 2 [Source:Jamboree;Acc:XB-GENE-986079]
ENSXETG00000004580	2000.96	0.120137	0.871694	0.173834	0.749009	0.550219	0.00521705	0.319457	0.00521705	4	1	rlim	ring finger protein, LIM domain interacting [Source:Jamboree;Acc:XB-GENE-492020]
ENSXETG00000004589	6400.4	0.168854	0.712683	0.173557	0.698549	0.838377	8.12573e-07	0.84482	8.12573e-07	4	6	cdx4	caudal type homeobox 4 [Source:Jamboree;Acc:XB-GENE-482787]
ENSXETG00000004590	1012.63	0.082244	0.93213	0.233718	0.638642	0.635795	0.00271334	0.615646	0.00271334	4	1	cyth1	cytohesin 1 [Source:Jamboree;Acc:XB-GENE-986107]
ENSXETG00000004598	2143.71	0.0523349	0.938723	0.00657781	0.988893	0.575662	5.24618e-05	0.415747	5.24618e-05	4	1	grwd1	glutamate-rich WD repeat containing 1 [Source:Jamboree;Acc:XB-GENE-986093]
ENSXETG00000004603	244.468	0.261575	0.750816	0.288706	0.696356	0.653268	0.033802	0.723709	0.033802	4	2	pla2g7	phospholipase A2, group VII (platelet-activating factor acetylhydrolase, plasma) [Source:Jamboree;Acc:XB-GENE-940049]
ENSXETG00000004606	49.1955	0.234307	0.764297	0.353045	0.529484	-1.16291	0.000277208	-0.487139	0.000277208	4	7	bbox1	butyrobetaine (gamma), 2-oxoglutarate dioxygenase (gamma-butyrobetaine hydroxylase) 1 [Source:Jamboree;Acc:XB-GENE-956892]
ENSXETG00000004623	2137.11	-0.255698	0.481158	-0.111091	0.87154	-0.702435	0.0001597	-0.440191	0.0001597	4	10	syt8	synaptotagmin VIII [Source:Jamboree;Acc:XB-GENE-978920]
ENSXETG00000004649	67.8905	0.394154	0.283379	0.338994	0.412366	-0.586965	0.0284657	-0.337542	0.0284657	4	5	stat1	signal transducer and activator of transcription 1, 91kDa [Source:Jamboree;Acc:XB-GENE-482166]
ENSXETG00000004651	624.999	0.174717	0.774441	0.214659	0.679015	0.0855191	0.814546	0.512447	0.814546	t	12	slc39a1	solute carrier family 39 (zinc transporter), member 1 [Source:RefSeq peptide;Acc:NP_001015957]
ENSXETG00000004670	677.392	-0.0305815	0.958581	-0.109418	0.872799	-0.500816	0.00928049	0.123318	0.00928049	4	5	mvp	major vault protein [Source:Jamboree;Acc:XB-GENE-5880837]
ENSXETG00000004682	430.964	-0.161113	0.761979	-0.27994	0.422655	-0.867321	3.55792e-06	-0.30996	3.55792e-06	4	5	gpaa1	glycosylphosphatidylinositol anchor attachment protein 1 homolog [Source:Jamboree;Acc:XB-GENE-974957]
ENSXETG00000004683	3665.37	-0.139497	0.853947	-0.313585	0.434114	-0.624629	0.00320248	-0.38055	0.00320248	4	10	XB-GENE-5830570	II-FBPL precursor [Source:Jamboree;Acc:XB-GENE-5830570]
ENSXETG00000004684	916.013	-0.226544	0.812243	-0.41312	0.490145	-1.08701	0.000277208	-0.591417	0.000277208	4	7		novel protein similar to X-epilectin precursor [Source:RefSeq peptide;Acc:NP_001037896]
ENSXETG00000004697	158.801	0.20146	0.664337	0.322617	0.314116	0.596621	0.00169775	0.421205	0.00169775	4	2	gtf3c6	general transcription factor IIIC, polypeptide 6, alpha 35kDa [Source:Jamboree;Acc:XB-GENE-5805128]
ENSXETG00000004702	202.269	-0.0858718	0.898649	0.14731	0.723916	0.60529	8.63003e-05	0.000443313	8.63003e-05	4	8	tmem170a	transmembrane protein 170A [Source:Jamboree;Acc:XB-GENE-955221]
ENSXETG00000004705	249.259	-0.0641496	0.94007	0.175542	0.707563	-0.620609	0.00109817	-0.731615	0.00109817	4	10	atp6v0d1	ATPase, H+ transporting, lysosomal 38kDa, V0 subunit d1 [Source:Jamboree;Acc:XB-GENE-989918]
ENSXETG00000004713	199.205	0.517906	0.00248709	0.23688	0.403664	0.440408	0.00535753	0.27022	0.00535753	1	11	tbc1d4	TBC1 domain family, member 4 [Source:Jamboree;Acc:XB-GENE-980839]
ENSXETG00000004728	145.369	0.0625645	0.94007	0.244199	0.534444	0.758052	3.23991e-05	0.136417	3.23991e-05	4	8	gorab	golgin, RAB6-interacting [Source:Jamboree;Acc:XB-GENE-951259]
ENSXETG00000004732	190.463	0.0838737	0.908538	0.591546	0.00139028	0.361471	0.0441838	0.230378	0.0441838	2	11	ilvbl	ilvB (bacterial acetolactate synthase)-like [Source:Jamboree;Acc:XB-GENE-967603]
ENSXETG00000004733	211.837	-0.205292	0.79889	-0.27886	0.65129	-0.588086	0.0344326	-0.513346	0.0344326	4	10	kifap3	kinesin-associated protein 3 [Source:Jamboree;Acc:XB-GENE-942612]
ENSXETG00000004737	648.815	0.14397	0.827275	-0.0173574	0.976941	0.678571	0.000458397	0.199014	0.000458397	4	1	zbtb40	zinc finger and BTB domain containing 40 [Source:Jamboree;Acc:XB-GENE-967576]
ENSXETG00000004739	20.1957	-1.05517	0.0463373	-0.388347	0.689979	0.305427	0.578915	-0.106986	0.578915	1	3	rnf138	ring finger protein 138 [Source:Jamboree;Acc:XB-GENE-1001373]
ENSXETG00000004742	225.348	-0.167255	0.858113	-0.0738757	0.930791	-0.500439	0.0772119	-0.83435	0.0772119	t	10	wnt4	wingless-type MMTV integration site family, member 4 [Source:Jamboree;Acc:XB-GENE-484098]
ENSXETG00000004760	388.923	-0.0364463	0.960221	-0.149925	0.848501	-0.506392	0.0378248	-0.548031	0.0378248	4	10	mast1	microtubule associated serine/threonine kinase 1 [Source:Jamboree;Acc:XB-GENE-1006519]
ENSXETG00000004761	3925.71	-0.0107897	0.983962	-0.140534	0.814521	-0.546642	0.00374341	-0.29564	0.00374341	4	10	XB-GENE-5817486	hypothetical protein MGC154328 [Source:Jamboree;Acc:XB-GENE-5817486]
ENSXETG00000004763	129.944	0.73667	0.0176	0.0769614	0.930791	-0.394467	0.210682	0.349126	0.210682	1	11	prdx2	peroxiredoxin 2 [Source:Jamboree;Acc:XB-GENE-945852]
ENSXETG00000004766	230.856	-0.119191	0.902739	-0.00270054	0.997852	-0.0341916	0.925163	0.768925	0.925163	t	12	junb	jun B proto-oncogene [Source:Jamboree;Acc:XB-GENE-945864]
ENSXETG00000004769	139.551	-0.577376	0.00619559	-0.552762	0.0104793	-0.135968	0.595995	-0.0627528	0.595995	1+2	3	XB-GENE-5888819	ring finger protein 11 [Source:Jamboree;Acc:XB-GENE-5888819]
ENSXETG00000004787	77.261	-0.218129	0.859888	-0.272842	0.787054	-0.94724	0.00904304	-0.111757	0.00904304	4	5	slc41a3	solute carrier family 41, member 3 [Source:Jamboree;Acc:XB-GENE-991275]
ENSXETG00000004797	582.826	0.382828	0.288454	0.475201	0.137666	0.976245	5.67973e-06	0.646449	5.67973e-06	4	4	skp2	S-phase kinase-associated protein 2 (p45) [Source:Jamboree;Acc:XB-GENE-919619]
ENSXETG00000004804	237.979	0.341072	0.374789	0.373969	0.303434	0.596097	0.00691147	0.653895	0.00691147	4	2	fam84b	family with sequence similarity 84, member B [Source:Jamboree;Acc:XB-GENE-991951]
ENSXETG00000004822	2071.51	-0.0203759	0.966861	-0.0307676	0.94408	0.596217	5.61122e-05	0.18619	5.61122e-05	4	8	kdm6a	lysine (K)-specific demethylase 6A [Source:Jamboree;Acc:XB-GENE-960316]
ENSXETG00000004835	306.509	-0.0989852	0.94007	0.0659462	0.945979	-0.9286	0.00832286	-0.411396	0.00832286	4	5	efhc2	EF-hand domain (C-terminal) containing 2 [Source:Jamboree;Acc:XB-GENE-960325]
ENSXETG00000004847	485.934	0.200886	0.858183	-0.155469	0.89906	1.17096	0.000134835	0.820917	0.000134835	4	6	kiaa0146	KIAA0146 [Source:Jamboree;Acc:XB-GENE-5813435]
ENSXETG00000004852	783.467	0.0461682	0.94007	0.085069	0.911519	-0.51718	0.00615965	-0.477251	0.00615965	4	5	cask	calcium/calmodulin-dependent serine protein kinase (MAGUK family) [Source:Jamboree;Acc:XB-GENE-1014725]
ENSXETG00000004863	214.527	-0.216465	0.730126	-0.00196248	0.998219	-0.680077	0.00465422	-0.441	0.00465422	4	10	efcab6	EF-hand calcium binding domain 6 [Source:Jamboree;Acc:XB-GENE-996672]
ENSXETG00000004886	543.959	-0.500107	0.00957972	-0.419392	0.049821	0.172886	0.399602	-0.138073	0.399602	1	3	ndufa10	NADH dehydrogenase (ubiquinone) 1 alpha subcomplex, 10, 42kDa [Source:Jamboree;Acc:XB-GENE-949136]
ENSXETG00000004904	1873.46	0.211307	0.735142	0.438389	0.217344	0.601687	0.00978128	0.604464	0.00978128	4	2	nup98	nucleoporin 98kDa [Source:Jamboree;Acc:XB-GENE-6450416]
ENSXETG00000004916	442.571	0.270438	0.690835	0.170962	0.856184	0.946833	0.000380579	0.555384	0.000380579	4	2	pcgf3	polycomb group ring finger 3 [Source:Jamboree;Acc:XB-GENE-987640]
ENSXETG00000004937	506.966	0.379172	0.309861	0.384304	0.312351	-0.1951	0.531176	0.524359	0.531176	t	11	zc3h3	zinc finger CCCH-type containing 3 [Source:Jamboree;Acc:XB-GENE-995650]
ENSXETG00000004981	65.7977	-0.0576605	0.962751	0.373825	0.70569	-0.855507	0.0492781	-0.780861	0.0492781	4	7	il1r2	interleukin 1 receptor, type 2 [Source:Jamboree;Acc:XB-GENE-481459]
ENSXETG00000005009	9224.75	-0.232985	0.427674	-0.457029	0.019385	-0.527501	0.00075619	-0.392838	0.00075619	4	10	rpl7a	ribosomal protein L7a [Source:Jamboree;Acc:XB-GENE-959321]
ENSXETG00000005016	142.19	0.6894	0.0290315	0.278494	0.649292	0.0798614	0.862671	0.650156	0.862671	1	11	wrap73	WD repeat containing, antisense to TP73 [Source:Jamboree;Acc:XB-GENE-5750870]
ENSXETG00000005083	16.1592	-0.136654	0.939012	-0.78313	0.195716	-0.993049	0.0304619	0.0251427	0.0304619	4	10	hint2	histidine triad nucleotide binding protein 2 [Source:Jamboree;Acc:XB-GENE-5944157]
ENSXETG00000005087	101.568	0.131913	0.936735	0.048386	0.963191	0.861703	0.0222345	0.605768	0.0222345	4	1	polk	polymerase (DNA directed) kappa [Source:Jamboree;Acc:XB-GENE-985768]
ENSXETG00000005092	87.9313	-0.259121	0.809814	-0.223612	0.847383	-1.01095	0.00471523	-1.01369	0.00471523	4	9	ophn1	oligophrenin 1 [Source:Jamboree;Acc:XB-GENE-1009725]
ENSXETG00000005096	29.5639	-0.52503	0.392711	0.0907671	0.930791	-0.784949	0.0414711	-0.283545	0.0414711	4	10	c11orf49	chromosome 11 open reading frame 49 [Source:Jamboree;Acc:XB-GENE-5808736]
ENSXETG00000005117	370.307	0.265328	0.542926	0.0327948	0.957743	0.526004	0.0152781	0.397351	0.0152781	4	1	bicc1	bicaudal C homolog 1 [Source:Jamboree;Acc:XB-GENE-488512]
ENSXETG00000005146	158.293	-0.289584	0.544611	-0.161796	0.830573	-0.654911	0.00667927	-0.322675	0.00667927	4	10	crbn	cereblon [Source:Jamboree;Acc:XB-GENE-973907]
ENSXETG00000005163	82.0056	-0.473839	0.143296	-0.2302	0.662733	-0.185336	0.554083	-0.79793	0.554083	t	3	prrt1	proline-rich transmembrane protein 1 [Source:Jamboree;Acc:XB-GENE-484400]
ENSXETG00000005183	507.381	-0.558068	0.00220643	-0.144709	0.746028	-0.426023	0.0113354	-0.81235	0.0113354	1	3	cd276	CD276 molecule [Source:Jamboree;Acc:XB-GENE-921537]
ENSXETG00000005189	1286.81	0.185151	0.580373	0.302338	0.202229	0.638242	2.32234e-05	0.311065	2.32234e-05	4	2	phax	phosphorylated adaptor for RNA export [Source:Jamboree;Acc:XB-GENE-493560]
ENSXETG00000005193	48.2379	0.118467	0.933671	-0.1807	0.874815	0.715174	0.0242727	0.383036	0.0242727	4	1	gramd3	GRAM domain containing 3 [Source:Jamboree;Acc:XB-GENE-490792]
ENSXETG00000005199	59.5281	-0.292359	0.653502	-0.457526	0.332757	-0.896523	0.002484	-0.472165	0.002484	4	10	foxi2	forkhead box I2 [Source:Jamboree;Acc:XB-GENE-982122]
ENSXETG00000005204	774.832	-0.110446	0.901664	0.0143134	0.983011	-0.587508	0.00753812	-0.566326	0.00753812	4	10	dock1	dedicator of cytokinesis 1 [Source:Jamboree;Acc:XB-GENE-1010793]
ENSXETG00000005227	151.58	0.178027	0.762578	0.121305	0.870725	0.852218	1.54252e-05	0.280016	1.54252e-05	4	1	camsap1l1	calmodulin regulated spectrin-associated protein 1-like 1 [Source:Jamboree;Acc:XB-GENE-6039325]
ENSXETG00000005240	43.0777	-0.592887	0.314276	-0.379706	0.642002	-1.54884	4.93188e-05	-0.772273	4.93188e-05	4	7	dcdc2b	doublecortin domain containing 2B [Source:Jamboree;Acc:XB-GENE-5892141]
ENSXETG00000005249	437.191	-0.0417007	0.95392	-0.26714	0.618501	-0.565461	0.0198244	-0.451362	0.0198244	4	10	XB-GENE-5904724	Uncharacterized protein [Source:UniProtKB/TrEMBL;Acc:F6VEC8]
ENSXETG00000005259	1006.24	0.488428	0.0503006	0.41466	0.145514	0.752727	8.16774e-05	0.567098	8.16774e-05	4	2	stk40	serine/threonine kinase 40 [Source:Jamboree;Acc:XB-GENE-1007328]
ENSXETG00000005260	2272.23	0.378913	0.283201	0.342188	0.38366	0.867894	4.62782e-05	0.744032	4.62782e-05	4	4	prpf38b	PRP38 pre-mRNA processing factor 38 domain containing B [Source:Jamboree;Acc:XB-GENE-5866686]
ENSXETG00000005266	289.153	-0.0630944	0.94007	-0.224653	0.621014	0.579562	0.00278638	0.210431	0.00278638	4	8	rragc	Ras-related GTP binding C [Source:Jamboree;Acc:XB-GENE-491544]
ENSXETG00000005273	20869.2	0.200315	0.656773	0.269518	0.466557	0.583628	0.00202418	0.515776	0.00202418	4	2	pnrc2	proline-rich nuclear receptor coactivator 2 [Source:Jamboree;Acc:XB-GENE-490316]
ENSXETG00000005323	1733.57	0.15218	0.88163	-0.0556145	0.94026	0.656086	0.0149867	0.384376	0.0149867	4	1	rest	RE1-silencing transcription factor [Source:Jamboree;Acc:XB-GENE-955466]
ENSXETG00000005328	1730.32	0.561175	0.00170649	0.436977	0.0365445	0.2677	0.142554	0.311879	0.142554	1	11	tanc2	tetratricopeptide repeat, ankyrin repeat and coiled-coil containing 2 [Source:Jamboree;Acc:XB-GENE-855813]
ENSXETG00000005347	3930.93	-0.231699	0.501958	-0.233976	0.516927	-0.570957	0.00103317	-0.410646	0.00103317	4	10	tmsb4x	thymosin beta 4, X-linked [Source:Jamboree;Acc:XB-GENE-6258559]
ENSXETG00000005362	1881.71	0.634162	0.13033	0.564543	0.224688	0.970803	0.00109773	0.738162	0.00109773	4	4	trim71	tripartite motif containing 71 [Source:Jamboree;Acc:XB-GENE-6035039]
ENSXETG00000005368	24.8299	0.225259	0.900541	-0.174704	0.925104	-1.27683	0.0106544	-0.387532	0.0106544	4	7	c6orf118	chromosome 6 open reading frame 118 [Source:Jamboree;Acc:XB-GENE-974228]
ENSXETG00000005369	77.6394	0.114276	0.94007	0.392499	0.581893	0.730144	0.0312204	0.758633	0.0312204	4	2	pde10a	phosphodiesterase 10A [Source:Jamboree;Acc:XB-GENE-1013417]
ENSXETG00000005388	607.316	-0.0876511	0.913344	-0.0922985	0.900357	-0.577339	0.00216641	-0.318132	0.00216641	4	10	sirt7	sirtuin 7 [Source:Jamboree;Acc:XB-GENE-1005195]
ENSXETG00000005389	798.651	-0.219371	0.596369	-0.544467	0.0208963	0.0490662	0.884433	0.237754	0.884433	2	3	pcyt2	phosphate cytidylyltransferase 2, ethanolamine [Source:Jamboree;Acc:XB-GENE-978335]
ENSXETG00000005411	106.72	-0.297673	0.63744	-0.122853	0.912462	-0.666287	0.0240047	-0.253765	0.0240047	4	10	meig1	meiosis expressed gene 1 homolog [Source:Jamboree;Acc:XB-GENE-972496]
ENSXETG00000005417	2449.27	0.667764	0.0287472	0.381069	0.402389	0.555247	0.0329342	0.799922	0.0329342	1+4	4	kiaa1324l	KIAA1324-like [Source:Jamboree;Acc:XB-GENE-5954588]
ENSXETG00000005465	58.4161	0.114722	0.94007	-0.0710172	0.95579	1.89267	1.1839e-05	1.6464	1.1839e-05	4	6	cdkn2b	cyclin-dependent kinase inhibitor 2B (p15, inhibits CDK4) [Source:Jamboree;Acc:XB-GENE-478746]
ENSXETG00000005474	128.353	0.00316817	0.996259	0.106305	0.91385	0.664162	0.00534623	0.136864	0.00534623	4	8	alkbh4	alkB, alkylation repair homolog 4 [Source:Jamboree;Acc:XB-GENE-1009926]
ENSXETG00000005484	368.784	-0.31492	0.477921	-0.248881	0.649349	-0.572191	0.0174823	-0.871787	0.0174823	4	10	tmem111.2	transmembrane protein 111 [Source:Jamboree;Acc:XB-GENE-942865]
ENSXETG00000005504	64.8298	-0.0988136	0.94007	0.549687	0.382284	1.11291	0.0015078	0.87893	0.0015078	4	6	slc7a1	solute carrier family 7 (cationic amino acid transporter, y+ system), member 1 [Source:Jamboree;Acc:XB-GENE-984439]
ENSXETG00000005526	1284.69	0.0906473	0.937333	0.0244424	0.973548	0.496889	0.0628093	0.704012	0.0628093	t	12	slc7a3	solute carrier family 7 (cationic amino acid transporter, y+ system), member 3 [Source:Jamboree;Acc:XB-GENE-1002485]
ENSXETG00000005533	1271.11	0.366815	0.18798	0.517594	0.0267923	-0.0195419	0.946904	0.248205	0.946904	2	11	pdxdc1	pyridoxal-dependent decarboxylase domain containing 1 [Source:Jamboree;Acc:XB-GENE-1005631]
ENSXETG00000005574	1106.83	-0.315194	0.558181	-0.177569	0.83638	-0.825522	0.00129127	-0.691906	0.00129127	4	10		Uncharacterized protein [Source:UniProtKB/TrEMBL;Acc:F6WLF6]
ENSXETG00000005581	154.523	-0.426752	0.0968933	-0.271238	0.439884	-0.702308	0.000277208	-0.556387	0.000277208	4	10	b3gat3	beta-1,3-glucuronyltransferase 3 (glucuronosyltransferase I) [Source:Jamboree;Acc:XB-GENE-1010243]
ENSXETG00000005594	929.392	0.150098	0.884923	0.215611	0.780307	0.661677	0.0147709	0.530668	0.0147709	4	1	nacc1	nucleus accumbens associated 1, BEN and BTB (POZ) domain containing [Source:Jamboree;Acc:XB-GENE-979467]
ENSXETG00000005599	873.015	-0.0852546	0.861672	-0.370358	0.0278954	-0.650785	7.86557e-07	-0.543254	7.86557e-07	4	10	dhps	deoxyhypusine synthase [Source:Jamboree;Acc:XB-GENE-958707]
ENSXETG00000005620	389.02	0.426945	0.227927	0.582354	0.0495577	0.930971	2.86431e-05	0.74265	2.86431e-05	2+4	4	LONRF1	LON peptidase N-terminal domain and ring finger 1 [Source:HGNC Symbol;Acc:26302]
ENSXETG00000005628	56.2877	-0.469288	0.37334	-0.467717	0.380947	-0.508307	0.13761	-0.967511	0.13761	t	3	eml3	echinoderm microtubule associated protein like 3 [Source:Jamboree;Acc:XB-GENE-6046288]
ENSXETG00000005630	1277.77	0.275895	0.672728	0.292679	0.642485	1.04954	6.72456e-05	0.841541	6.72456e-05	4	6	dlc1	deleted in liver cancer 1 [Source:Jamboree;Acc:XB-GENE-482055]
ENSXETG00000005642	2457.65	0.879407	0.00890167	1.10425	0.000532386	0.158593	0.732068	0.255085	0.732068	1+2	11	ahnak	AHNAK nucleoprotein [Source:Jamboree;Acc:XB-GENE-995617]
ENSXETG00000005653	81.6241	0.192287	0.84943	0.196498	0.837566	0.788038	0.0060609	0.55911	0.0060609	4	1	mos	v-mos Moloney murine sarcoma viral oncogene homolog [Source:Jamboree;Acc:XB-GENE-1011506]
ENSXETG00000005654	121.483	0.283868	0.469564	0.525257	0.0391061	0.517918	0.0131902	0.390364	0.0131902	2+4	2	plag1	pleiomorphic adenoma gene 1 [Source:Jamboree;Acc:XB-GENE-868443]
ENSXETG00000005655	104.348	0.377096	0.336958	0.42897	0.22721	0.610641	0.00929742	0.591273	0.00929742	4	2	sdr16c5	short chain dehydrogenase/reductase family 16C, member 5 [Source:Jamboree;Acc:XB-GENE-942748]
ENSXETG00000005675	80.7798	-0.619769	0.243074	-0.906887	0.0359222	-1.35723	9.99017e-05	-1.20251	9.99017e-05	2+4	9	rgs2	regulator of G-protein signaling 2, 24kDa [Source:Jamboree;Acc:XB-GENE-968776]
ENSXETG00000005683	328.972	-0.204193	0.779697	-0.152664	0.861554	-0.42548	0.126359	-0.648109	0.126359	t	10		Uncharacterized protein [Source:UniProtKB/TrEMBL;Acc:F6U6U3]
ENSXETG00000005731	75.7101	0.246133	0.852894	0.150761	0.924326	-0.822327	0.047786	-0.344258	0.047786	4	5	sstr5	somatostatin receptor 5 [Source:Jamboree;Acc:XB-GENE-949452]
ENSXETG00000005734	51.0924	0.262449	0.82545	0.0854729	0.930791	-0.837824	0.0394261	-0.910299	0.0394261	4	7	pemt	phosphatidylethanolamine N-methyltransferase [Source:Jamboree;Acc:XB-GENE-953360]
ENSXETG00000005739	42.1442	0.75217	0.240012	-0.0692922	0.953948	1.48033	0.000296094	0.783839	0.000296094	4	6	klf4	Kruppel-like factor 4 (gut) [Source:Jamboree;Acc:XB-GENE-1015049]
ENSXETG00000005740	1040.42	-0.0369909	0.960874	-0.0626674	0.930791	-0.538552	0.0327323	-0.274001	0.0327323	4	10	med9	mediator complex subunit 9 [Source:Jamboree;Acc:XB-GENE-987612]
ENSXETG00000005741	274.399	0.172687	0.89168	0.214871	0.840545	0.412579	0.275501	0.861183	0.275501	t	12	nt5m	5',3'-nucleotidase, mitochondrial [Source:Jamboree;Acc:XB-GENE-5879843]
ENSXETG00000005745	172.791	-0.347522	0.409593	-0.271054	0.608316	-0.297432	0.284711	-0.535495	0.284711	t	3	flcn	folliculin [Source:Jamboree;Acc:XB-GENE-1003590]
ENSXETG00000005761	163.092	-0.0192481	0.977234	-0.33399	0.441705	-0.837582	0.000377371	-0.248818	0.000377371	4	5	col14a1	collagen, type XIV, alpha 1 [Source:Jamboree;Acc:XB-GENE-990916]
ENSXETG00000005766	578.273	0.233675	0.693871	0.0669805	0.930791	0.660324	0.00516387	0.640759	0.00516387	4	1	smcr7	Smith-Magenis syndrome chromosome region, candidate 7 [Source:Jamboree;Acc:XB-GENE-977723]
ENSXETG00000005775	435.119	-0.272635	0.606616	-0.096741	0.924475	-1.02101	2.14673e-05	-0.430216	2.14673e-05	4	7	gng13	guanine nucleotide binding protein (G protein), gamma 13 [Source:Jamboree;Acc:XB-GENE-1015594]
ENSXETG00000005780	2208.66	0.299396	0.368783	0.239094	0.565251	0.644353	0.000589477	0.570664	0.000589477	4	2	cxadr	coxsackie virus and adenovirus receptor [Source:Jamboree;Acc:XB-GENE-922483]
ENSXETG00000005782	1037.91	0.305092	0.712751	0.122187	0.928954	-0.688416	0.0433704	-0.471378	0.0433704	4	5	col8a1	collagen, type VIII, alpha 1 [Source:Jamboree;Acc:XB-GENE-969520]
ENSXETG00000005803	484.894	0.398082	0.338165	0.321086	0.528178	0.662012	0.0075825	0.592247	0.0075825	4	2	ogfod2	2-oxoglutarate and iron-dependent oxygenase domain containing 2 [Source:Jamboree;Acc:XB-GENE-5715480]
ENSXETG00000005811	31.7258	-0.451506	0.643214	-0.394984	0.713503	1.11032	0.00688828	0.643729	0.00688828	4	6	trpv2	transient receptor potential cation channel, subfamily V, member 2 [Source:Jamboree;Acc:XB-GENE-6258127]
ENSXETG00000005818	1876.93	0.528057	0.0414598	0.129298	0.857144	0.114713	0.724942	0.318497	0.724942	1	11	irx3	iroquois homeobox 3 [Source:Jamboree;Acc:XB-GENE-480486]
ENSXETG00000005841	182.734	-0.182948	0.90105	0.0296427	0.977796	-1.0379	0.00506212	-0.844343	0.00506212	4	7	nhlh1	nescient helix loop helix 1 [Source:Jamboree;Acc:XB-GENE-989790]
ENSXETG00000005849	465.535	-0.44687	0.270603	-0.067609	0.930791	-0.697224	0.0068874	-0.495324	0.0068874	4	10	liph	lipase, member H [Source:Jamboree;Acc:XB-GENE-5847665]
ENSXETG00000005851	377.581	0.193364	0.779323	0.285026	0.584458	0.668051	0.00440199	0.60133	0.00440199	4	2	hspa13	heat shock protein 70kDa family, member 13 [Source:Jamboree;Acc:XB-GENE-963595]
ENSXETG00000005857	113.127	-0.23574	0.838515	-0.331276	0.698225	-0.639148	0.0890109	-0.948836	0.0890109	t	9	cdh20	cadherin 20, type 2 [Source:Jamboree;Acc:XB-GENE-1011620]
ENSXETG00000005865	67.3393	0.338933	0.4741	0.220692	0.741309	0.569772	0.0271586	0.525308	0.0271586	4	1	c5orf22	chromosome 5 open reading frame 22 [Source:Jamboree;Acc:XB-GENE-985060]
ENSXETG00000005906	1919.89	-0.0752786	0.931946	-0.203516	0.66725	-0.651402	0.000733219	-0.455729	0.000733219	4	10	kiaa1217	KIAA1217 [Source:Jamboree;Acc:XB-GENE-6048493]
ENSXETG00000005916	383.551	0.0311638	0.969311	-0.258066	0.688436	-0.869966	0.000813067	-0.243346	0.000813067	4	5	msrb2	methionine sulfoxide reductase B2 [Source:Jamboree;Acc:XB-GENE-5732572]
ENSXETG00000005933	391.301	-0.142245	0.889909	-0.341456	0.520176	-0.570385	0.036866	-0.17153	0.036866	4	10	gpx1	glutathione peroxidase 1 [Source:Jamboree;Acc:XB-GENE-922630]
ENSXETG00000005944	16.8422	0.128149	0.94007	0.165904	0.928989	1.71579	4.79857e-05	1.22984	4.79857e-05	4	6	rab7b	RAB7B, member RAS oncogene family [Source:Jamboree;Acc:XB-GENE-5824213]
ENSXETG00000005952	1182.56	-0.0629982	0.94007	-0.171467	0.840545	0.917882	0.000194681	0.816816	0.000194681	4	6	rnf123	ring finger protein 123 [Source:Jamboree;Acc:XB-GENE-923134]
ENSXETG00000005967	155.356	0.337442	0.299408	0.447773	0.0949946	0.620794	0.00151492	0.421519	0.00151492	4	2		Uncharacterized protein [Source:UniProtKB/TrEMBL;Acc:F7DK37]
ENSXETG00000006000	3638.11	0.125074	0.885998	0.0577659	0.930791	0.50001	0.0314551	0.281988	0.0314551	4	1	pkdcc.2	protein kinase domain containing, cytoplasmic homolog, gene 2 [Source:Jamboree;Acc:XB-GENE-941501]
ENSXETG00000006007	74.2923	0.578847	0.115213	0.640077	0.0687428	0.35622	0.273273	0.643495	0.273273	t	2		Uncharacterized protein [Source:UniProtKB/TrEMBL;Acc:F7ESW8]
ENSXETG00000006025	543.732	0.225175	0.603208	0.162799	0.775795	0.762257	7.6036e-05	0.587541	7.6036e-05	4	1	zbtb3	zinc finger and BTB domain containing 3 [Source:Jamboree;Acc:XB-GENE-991962]
ENSXETG00000006029	403.871	0.0651675	0.94007	0.20999	0.725032	0.773194	0.00051415	0.37354	0.00051415	4	1	lrrc47	leucine rich repeat containing 47 [Source:Jamboree;Acc:XB-GENE-967812]
ENSXETG00000006033	70.7266	0.0228726	0.979896	0.242761	0.800493	-0.745108	0.0347587	-0.449059	0.0347587	4	5	cep104	centrosomal protein 104kDa [Source:Jamboree;Acc:XB-GENE-961505]
ENSXETG00000006036	660.569	-0.0219833	0.969041	0.0632381	0.930592	-0.686326	0.000109704	-0.528072	0.000109704	4	10	XB-GENE-5831587	Uncharacterized protein C1orf174 homolog [Source:Jamboree;Acc:XB-GENE-5831587]
ENSXETG00000006040	1088.3	0.32504	0.473566	0.289946	0.579443	0.774286	0.000916636	0.766843	0.000916636	4	2	hras	v-Ha-ras Harvey rat sarcoma viral oncogene homolog [Source:Jamboree;Acc:XB-GENE-479381]
ENSXETG00000006088	47.015	0.221069	0.829335	0.144158	0.905108	0.963438	0.00103041	0.396899	0.00103041	4	2	lrrc8d	leucine rich repeat containing 8 family, member D [Source:Jamboree;Acc:XB-GENE-969887]
ENSXETG00000006108	610.084	0.0744049	0.931197	-0.0467739	0.930791	-0.716379	0.000160353	-0.273253	0.000160353	4	5	col9a3	collagen, type IX, alpha 3 [Source:Jamboree;Acc:XB-GENE-997413]
ENSXETG00000006139	73.9782	-0.244972	0.834729	-0.171339	0.899523	-0.8946	0.0162139	-0.649359	0.0162139	4	10	SYT13	synaptotagmin XIII [Source:HGNC Symbol;Acc:14962]
ENSXETG00000006155	233.419	0.783985	0.0306372	0.125526	0.918056	-0.599194	0.066546	0.0628656	0.066546	1	11	pla2g12b	phospholipase A2, group XIIB [Source:Jamboree;Acc:XB-GENE-1015653]
ENSXETG00000006170	93.3634	-0.232818	0.797014	-0.21389	0.821802	-1.04095	0.000717166	-0.656539	0.000717166	4	7	ccdc13	coiled-coil domain containing 13 [Source:Jamboree;Acc:XB-GENE-992948]
ENSXETG00000006171	910.141	-0.344753	0.564159	-0.31272	0.634771	-0.985147	0.000470651	-0.374288	0.000470651	4	7	higd1a	HIG1 hypoxia inducible domain family, member 1A [Source:Jamboree;Acc:XB-GENE-974391]
ENSXETG00000006191	704.394	-0.337566	0.451231	-0.103205	0.915342	-0.612532	0.011954	-0.338506	0.011954	4	10	galnt4	UDP-N-acetyl-alpha-D-galactosamine:polypeptide N-acetylgalactosaminyltransferase 4 (GalNAc-T4) [Source:Jamboree;Acc:XB-GENE-5803663]
ENSXETG00000006219	311.685	0.00047187	0.999687	-0.0404532	0.946211	0.580252	0.0054881	0.547775	0.0054881	4	1	sat1	spermidine/spermine N1-acetyltransferase 1 [Source:Jamboree;Acc:XB-GENE-1002781]
ENSXETG00000006222	653.692	-0.305787	0.265939	-0.293897	0.309304	-0.492201	0.00463401	-0.606454	0.00463401	t	10	b4galnt1	beta-1,4-N-acetyl-galactosaminyl transferase 1 [Source:Jamboree;Acc:XB-GENE-960512]
ENSXETG00000006245	204.144	-0.750146	5.29011e-05	-0.638457	0.00147147	-0.495825	0.00672188	-0.64251	0.00672188	1+2	3	ddit3	DNA-damage-inducible transcript 3 [Source:Jamboree;Acc:XB-GENE-1011286]
ENSXETG00000006263	112.152	-0.271892	0.805117	-0.278555	0.793405	-1.04824	0.00447169	-0.891992	0.00447169	4	9	gfi1b	growth factor independent 1B transcription repressor [Source:Jamboree;Acc:XB-GENE-944426]
ENSXETG00000006278	746.722	0.292453	0.574848	0.0638483	0.930791	0.139888	0.716769	0.622086	0.716769	t	12	rnf112	ring finger protein 112 [Source:Jamboree;Acc:XB-GENE-920329]
ENSXETG00000006279	1026.48	0.383525	0.0148301	0.575997	2.8923e-05	0.27406	0.0508732	0.0686872	0.0508732	2	11	wdfy3	WD repeat and FYVE domain containing 3 [Source:Jamboree;Acc:XB-GENE-1005846]
ENSXETG00000006294	308.879	-0.179682	0.781649	-0.175145	0.789749	-0.793508	0.000353021	-0.291334	0.000353021	4	5		uncharacterized protein LOC548809 [Source:RefSeq peptide;Acc:NP_001016055]
ENSXETG00000006296	213.991	0.177552	0.841918	0.13739	0.886491	0.568678	0.0339296	0.807969	0.0339296	4	12	prss27	protease, serine 27 [Source:Jamboree;Acc:XB-GENE-5744470]
ENSXETG00000006319	100.272	0.790449	0.0245687	0.0272127	0.975546	0.807126	0.00603744	0.741441	0.00603744	1+4	12	c22orf25	chromosome 22 open reading frame 25 [Source:Jamboree;Acc:XB-GENE-948934]
ENSXETG00000006322	473.228	0.332097	0.162867	0.111737	0.840545	0.301795	0.090419	0.551095	0.090419	t	12	mtor	mechanistic target of rapamycin (serine/threonine kinase) [Source:Jamboree;Acc:XB-GENE-993118]
ENSXETG00000006325	1545.24	0.158719	0.751646	0.310654	0.292813	0.566962	0.00129731	0.287042	0.00129731	4	1	zdhhc8	zinc finger, DHHC-type containing 8 [Source:Jamboree;Acc:XB-GENE-976023]
ENSXETG00000006327	932.012	0.338682	0.183609	0.556934	0.00519079	0.332709	0.069948	0.156933	0.069948	2	11	tnrc6b	trinucleotide repeat containing 6B [Source:Jamboree;Acc:XB-GENE-951772]
ENSXETG00000006338	210.618	0.120049	0.9119	-0.10981	0.916052	-0.677386	0.0109999	-0.137887	0.0109999	4	5	thbs3	thrombospondin 3 [Source:Jamboree;Acc:XB-GENE-5761978]
ENSXETG00000006343	399.44	0.580258	0.0014155	0.231207	0.48822	0.453291	0.0077506	0.471649	0.0077506	1	2	micall1	MICAL-like 1 [Source:Jamboree;Acc:XB-GENE-493743]
ENSXETG00000006380	219.728	-0.61043	0.186261	-0.369398	0.598033	-0.891697	0.00492686	-0.832874	0.00492686	4	9	ereg	epiregulin [Source:Jamboree;Acc:XB-GENE-1017166]
ENSXETG00000006415	47.2754	-0.192231	0.829684	0.0120911	0.988545	-0.841903	0.00431491	-0.369378	0.00431491	4	5	ankrd49	ankyrin repeat domain 49 [Source:Jamboree;Acc:XB-GENE-479219]
ENSXETG00000006418	77.1275	0.421813	0.455565	0.349866	0.607606	0.793633	0.0086556	0.52589	0.0086556	4	2	pip5k1c	phosphatidylinositol-4-phosphate 5-kinase, type I, gamma [Source:Jamboree;Acc:XB-GENE-5823861]
ENSXETG00000006436	555.08	0.0125726	0.984782	-0.159697	0.83581	0.791118	0.000451738	0.441369	0.000451738	4	8	ankle1	ankyrin repeat and LEM domain containing 1 [Source:Jamboree;Acc:XB-GENE-6045314]
ENSXETG00000006459	256.078	-0.519314	0.104153	0.007533	0.991527	0.554673	0.018327	-0.249087	0.018327	4	3	dzip1	DAZ interacting protein 1 [Source:Jamboree;Acc:XB-GENE-997055]
ENSXETG00000006535	788.503	0.582037	0.00971084	0.436027	0.104809	0.202593	0.408688	0.227468	0.408688	1	11	prickle2	prickle homolog 2 [Source:Jamboree;Acc:XB-GENE-482891]
ENSXETG00000006536	618.589	-1.18375	2.11689e-05	-0.266498	0.704355	-0.132201	0.770236	-0.919796	0.770236	1	3	grhpr.2	glyoxylate reductase/hydroxypyruvate reductase, gene 2 [Source:Jamboree;Acc:XB-GENE-5815683]
ENSXETG00000006538	963.919	0.132145	0.837719	0.192753	0.681796	0.594051	0.00145411	0.344428	0.00145411	4	1	atxn7	ataxin 7 [Source:Jamboree;Acc:XB-GENE-956283]
ENSXETG00000006554	2030.47	0.271174	0.664453	0.191957	0.820665	0.806245	0.00194805	0.468907	0.00194805	4	2	rnf38	ring finger protein 38 [Source:Jamboree;Acc:XB-GENE-1015605]
ENSXETG00000006573	101.935	-0.290413	0.455565	0.0182984	0.975576	-0.61467	0.00464542	-0.377538	0.00464542	4	10	mier2	mesoderm induction early response 1, family member 2 [Source:Jamboree;Acc:XB-GENE-5861536]
ENSXETG00000006575	109.296	-0.445121	0.079547	-0.534786	0.0216621	0.0242444	0.932907	-0.11837	0.932907	2	3	znf420	zinc finger protein 420 [Source:Jamboree;Acc:XB-GENE-5724906]
ENSXETG00000006581	1487.78	0.242792	0.429383	0.299433	0.26113	0.64847	5.92397e-05	0.321973	5.92397e-05	4	2	med13l	mediator complex subunit 13-like [Source:Jamboree;Acc:XB-GENE-6045769]
ENSXETG00000006585	46.0687	0.278161	0.813118	0.168646	0.911176	1.54245	1.16145e-05	1.28194	1.16145e-05	4	6	htr5a	5-hydroxytryptamine (serotonin) receptor 5A [Source:Jamboree;Acc:XB-GENE-981825]
ENSXETG00000006611	45.1402	-0.716785	0.26617	0.0795788	0.943747	-0.814473	0.069948	-1.33015	0.069948	t	9	a1cf	APOBEC1 complementation factor [Source:Jamboree;Acc:XB-GENE-952965]
ENSXETG00000006614	1014.65	0.340258	0.305097	0.0735728	0.930076	0.566606	0.0050004	0.627559	0.0050004	4	1	sgms1	sphingomyelin synthase 1 [Source:Jamboree;Acc:XB-GENE-986773]
ENSXETG00000006631	755.823	0.196023	0.454837	0.092807	0.842137	0.528648	8.43523e-05	0.160969	8.43523e-05	4	1	ncald	neurocalcin delta [Source:Jamboree;Acc:XB-GENE-948387]
ENSXETG00000006636	311.244	0.738952	0.000351951	0.814144	8.26365e-05	0.389426	0.066338	0.705981	0.066338	1+2	4		Uncharacterized protein [Source:UniProtKB/TrEMBL;Acc:F6U0Q2]
ENSXETG00000006648	135.38	-0.598764	0.0378418	-0.00383358	0.995934	0.0866092	0.823537	-0.298927	0.823537	1	3	parp16	poly (ADP-ribose) polymerase family, member 16 [Source:Jamboree;Acc:XB-GENE-991444]
ENSXETG00000006651	124.72	-0.173326	0.874306	-0.51567	0.281033	0.640485	0.0333741	0.379228	0.0333741	4	8	XB-GENE-5959487	Novel protein containing Rieske [2Fe-2S] domain and Protein of unknown function (DUF455) domains [Source:Jamboree;Acc:XB-GENE-5959487]
ENSXETG00000006665	379.66	0.519748	0.298025	0.383661	0.562151	1.40334	2.29075e-06	1.21167	2.29075e-06	4	6	tp53inp1	tumor protein p53 inducible nuclear protein 1 [Source:Jamboree;Acc:XB-GENE-959922]
ENSXETG00000006675	61.6916	-0.601428	0.283379	0.00967444	0.992821	-0.783023	0.036681	-1.04034	0.036681	4	9	smpd3	sphingomyelin phosphodiesterase 3, neutral membrane (neutral sphingomyelinase II) [Source:Jamboree;Acc:XB-GENE-1013642]
ENSXETG00000006691	716.084	0.376943	0.176122	0.554355	0.0150727	0.187886	0.444653	0.222686	0.444653	2	11	tcp11l2	t-complex 11-like 2 [Source:Jamboree;Acc:XB-GENE-988955]
ENSXETG00000006696	496.57	0.143176	0.814007	0.280915	0.433674	0.549769	0.00384915	0.154754	0.00384915	4	1	dagla	diacylglycerol lipase, alpha [Source:Jamboree;Acc:XB-GENE-6037909]
ENSXETG00000006697	60.2485	0.24461	0.782956	0.0369261	0.966748	0.91067	0.0018825	0.9947	0.0018825	4	6	egr1	early growth response 1 [Source:Jamboree;Acc:XB-GENE-853412]
ENSXETG00000006703	607.347	-0.391247	0.0392102	-0.3703	0.0651379	-0.23511	0.167153	-0.547392	0.167153	t	3	fen1	flap structure-specific endonuclease 1 [Source:Jamboree;Acc:XB-GENE-955518]
ENSXETG00000006705	3357.07	0.189615	0.640926	0.20586	0.612096	0.534224	0.00225501	0.25488	0.00225501	4	1	ctbp2	C-terminal binding protein 2 [Source:RefSeq peptide;Acc:NP_001016866]
ENSXETG00000006710	574.79	-0.485337	0.0369579	-0.0938043	0.895223	-0.529426	0.00476778	-0.570716	0.00476778	4	10	cdc25c	cell division cycle 25 homolog C [Source:Jamboree;Acc:XB-GENE-944821]
ENSXETG00000006725	115.043	-0.0670877	0.94007	-0.27785	0.709147	-1.03597	0.000587532	-0.650531	0.000587532	4	7	c11orf66	chromosome 11 open reading frame 66 [Source:Jamboree;Acc:XB-GENE-961528]
ENSXETG00000006737	3656.38	-0.203416	0.765421	-0.251293	0.665753	-0.383741	0.152952	-0.878996	0.152952	t	10	ftmt	ferritin mitochondrial [Source:Jamboree;Acc:XB-GENE-955502]
ENSXETG00000006741	1064.86	-0.504992	0.000139792	-0.0628929	0.898473	0.0202605	0.916323	-0.32134	0.916323	1	3	lman2	lectin, mannose-binding 2 [Source:Jamboree;Acc:XB-GENE-5934286]
ENSXETG00000006790	325.649	0.0357625	0.964346	0.230848	0.72637	-0.554596	0.0387158	-0.282231	0.0387158	4	5	tctex1d1	Tctex1 domain containing 1 [Source:Jamboree;Acc:XB-GENE-5960232]
ENSXETG00000006795	326.545	0.293358	0.55218	0.259459	0.63791	0.658708	0.00559914	0.592687	0.00559914	4	2	yaf2	YY1 associated factor 2 [Source:Jamboree;Acc:XB-GENE-949941]
ENSXETG00000006827	1526.39	-0.415206	0.171377	-0.176882	0.759386	-1.16252	3.41737e-09	-1.20919	3.41737e-09	4	9	tmem147	transmembrane protein 147 [Source:Jamboree;Acc:XB-GENE-970269]
ENSXETG00000006830	283.652	0.111704	0.911124	0.335082	0.448081	0.675416	0.00351795	0.430673	0.00351795	4	2	dnajc16	DnaJ (Hsp40) homolog, subfamily C, member 16 [Source:Jamboree;Acc:XB-GENE-6035331]
ENSXETG00000006837	282.883	-0.383675	0.0958681	-0.189422	0.623501	-0.569244	0.000890822	-0.449738	0.000890822	4	10	mul1	mitochondrial E3 ubiquitin protein ligase 1 [Source:Jamboree;Acc:XB-GENE-5884886]
ENSXETG00000006839	1645.34	0.400206	0.247285	0.297814	0.502475	0.419566	0.0767429	0.674044	0.0767429	t	2	xylt2	xylosyltransferase II [Source:Jamboree;Acc:XB-GENE-993408]
ENSXETG00000006842	952.182	0.320274	0.309861	0.188622	0.695545	0.379368	0.0619334	0.615141	0.0619334	t	12	tmem104	transmembrane protein 104 [Source:Jamboree;Acc:XB-GENE-5725015]
ENSXETG00000006846	89.0955	-0.296953	0.657174	-0.268641	0.707563	0.619479	0.030562	0.216346	0.030562	4	8	ush1g	Usher syndrome 1G (autosomal recessive) [Source:Jamboree;Acc:XB-GENE-1013607]
ENSXETG00000006908	43.915	-0.336569	0.761543	-0.293661	0.809009	-1.3793	0.000961734	-1.74403	0.000961734	4	9	wnt2b	wingless-type MMTV integration site family, member 2B [Source:Jamboree;Acc:XB-GENE-960148]
ENSXETG00000006917	6049.35	-0.159064	0.873881	-0.130574	0.902284	-0.744016	0.00569196	-0.374353	0.00569196	4	10	myl1	myosin, light chain 1, alkali; skeletal, fast [Source:Jamboree;Acc:XB-GENE-970333]
ENSXETG00000006935	692.483	0.177396	0.760634	0.00506883	0.993743	-0.665068	0.00129127	-0.361687	0.00129127	4	5	slc5a9	solute carrier family 5 (sodium/glucose cotransporter), member 9 [Source:Jamboree;Acc:XB-GENE-940879]
ENSXETG00000006941	27.7739	0.701664	0.253369	0.4008	0.678855	0.923291	0.0254896	0.655747	0.0254896	4	4	TIGD6	tigger transposable element derived 6 [Source:HGNC Symbol;Acc:18332]
ENSXETG00000006958	1917.4	0.845851	0.000454385	-0.257415	0.624755	0.0102681	0.977282	0.551917	0.977282	1	11	irx1	iroquois homeobox 1 [Source:Jamboree;Acc:XB-GENE-486817]
ENSXETG00000006962	82.5874	-0.0230896	0.976001	0.0713855	0.930791	-0.714403	0.0117739	-0.460845	0.0117739	4	5	tssc1	tumor suppressing subtransferable candidate 1 [Source:Jamboree;Acc:XB-GENE-953865]
ENSXETG00000006969	40.0878	-0.526535	0.259666	-0.652524	0.112396	-1.0158	0.00133761	-0.810728	0.00133761	4	9	hs3st1	heparan sulfate (glucosamine) 3-O-sulfotransferase 1 [Source:Jamboree;Acc:XB-GENE-5855727]
ENSXETG00000006986	425.734	-0.00478334	0.992735	0.0429214	0.947335	-0.662266	0.00450953	-0.511194	0.00450953	4	10	rad50	RAD50 homolog [Source:Jamboree;Acc:XB-GENE-1007569]
ENSXETG00000007013	1628.09	0.215728	0.675111	-0.0878855	0.921021	0.501301	0.0209663	0.383363	0.0209663	4	1	klf11	Kruppel-like factor 11 [Source:Jamboree;Acc:XB-GENE-956858]
ENSXETG00000007030	365.945	0.548731	0.0259337	0.179526	0.746724	0.250334	0.306903	0.298439	0.306903	1	11	ptger4	prostaglandin E receptor 4 (subtype EP4) [Source:Jamboree;Acc:XB-GENE-992300]
ENSXETG00000007038	76.2285	0.179631	0.903996	-0.2286	0.854781	-0.892374	0.0226825	-0.825506	0.0226825	4	9	mef2c	MADS box transcription enhancer factor 2, polypeptide C (myocyte enhancer factor 2C) [Source:Jamboree;Acc:XB-GENE-486958]
ENSXETG00000007079	523.335	0.721638	0.000757655	0.278457	0.482434	0.570446	0.00459968	0.579285	0.00459968	1+4	2	sesn3	sestrin 3 [Source:Jamboree;Acc:XB-GENE-494676]
ENSXETG00000007080	3990.34	0.111616	0.855099	0.185779	0.642002	0.673543	4.71392e-05	0.359497	4.71392e-05	4	1	fam76b	family with sequence similarity 76, member B [Source:Jamboree;Acc:XB-GENE-5850810]
ENSXETG00000007081	250.032	0.348868	0.109541	0.340907	0.128628	0.704465	3.8544e-06	0.284113	3.8544e-06	4	2	cep57	centrosomal protein 57kDa [Source:Jamboree;Acc:XB-GENE-987031]
ENSXETG00000007103	295.736	-0.315508	0.306031	-0.249156	0.50627	-0.320075	0.122824	-0.617436	0.122824	t	3	atpif1	ATPase inhibitory factor 1 [Source:Jamboree;Acc:XB-GENE-956790]
ENSXETG00000007110	173.342	-0.36555	0.286867	-0.534157	0.0538271	-0.661276	0.00220389	-0.44189	0.00220389	4	10	tmem184c	transmembrane protein 184C [Source:Jamboree;Acc:XB-GENE-1016397]
ENSXETG00000007116	51.3923	-0.00869755	0.991929	0.122286	0.930791	-1.1085	0.00488453	-0.471149	0.00488453	4	7	ttc29	tetratricopeptide repeat domain 29 [Source:Jamboree;Acc:XB-GENE-992354]
ENSXETG00000007146	80.2421	-0.337254	0.752017	-0.290619	0.802975	-2.06595	3.55904e-07	-0.919133	3.55904e-07	4	7	lrrc18	leucine rich repeat containing 18 [Source:Jamboree;Acc:XB-GENE-993703]
ENSXETG00000007174	37.6712	-0.230047	0.779032	-0.263411	0.708705	-0.916762	0.00356431	-0.157161	0.00356431	4	5	c9orf119	chromosome 9 open reading frame 119 [Source:Jamboree;Acc:XB-GENE-6257718]
ENSXETG00000007175	422.428	-0.332318	0.305097	-0.350922	0.26744	-0.570335	0.00415078	-0.70865	0.00415078	4	10	ubl4a	ubiquitin-like 4A [Source:Jamboree;Acc:XB-GENE-6455973]
ENSXETG00000007177	564.833	-0.240317	0.701345	-0.327371	0.519678	-0.69685	0.00559561	-0.389467	0.00559561	4	10	iqsec2	IQ motif and Sec7 domain 2 [Source:Jamboree;Acc:XB-GENE-6035762]
ENSXETG00000007184	140.102	-0.583584	0.0239515	-0.172835	0.763051	-0.432416	0.0557128	-0.340391	0.0557128	1	3	rpusd1	RNA pseudouridylate synthase domain containing 1 [Source:Jamboree;Acc:XB-GENE-953402]
ENSXETG00000007193	421.853	-0.327323	0.459314	-0.298637	0.543065	-1.03655	7.23653e-06	-0.675712	7.23653e-06	4	7	ccdc22	coiled-coil domain containing 22 [Source:Jamboree;Acc:XB-GENE-979496]
ENSXETG00000007197	39.5691	-0.364772	0.509554	-0.037367	0.961902	-0.999208	0.00133418	-0.455017	0.00133418	4	7	dnajc4	DnaJ (Hsp40) homolog, subfamily C, member 4 [Source:Jamboree;Acc:XB-GENE-994193]
ENSXETG00000007201	584.891	0.649992	0.0236604	0.417401	0.277621	0.52502	0.0335744	0.751608	0.0335744	1+4	4	plcb3	phospholipase C, beta 3 (phosphatidylinositol-specific) [Source:Jamboree;Acc:XB-GENE-1008413]
ENSXETG00000007209	24.3174	-0.197569	0.885022	-0.713937	0.184217	-0.272139	0.598748	-0.959341	0.598748	t	3	XB-GENE-5994048
ENSXETG00000007211	489.208	-0.305736	0.694374	-0.660702	0.140703	-0.829881	0.00880778	-0.580905	0.00880778	4	9	esrra	estrogen-related receptor alpha [Source:Jamboree;Acc:XB-GENE-485432]
ENSXETG00000007218	126.108	-0.727968	0.00770488	-0.120087	0.887734	-0.674707	0.00499574	-0.571966	0.00499574	1+4	10	trmt112	tRNA methyltransferase 11-2 homolog (S. cerevisiae) [Source:Jamboree;Acc:XB-GENE-1008424]
ENSXETG00000007231	6351.41	0.0758233	0.94007	0.117478	0.90785	0.71389	0.00470398	0.434078	0.00470398	4	1	fgfr4	fibroblast growth factor receptor 4 [Source:Jamboree;Acc:XB-GENE-478699]
ENSXETG00000007233	591.997	0.124401	0.780745	0.223414	0.432695	0.567719	0.000122539	0.170782	0.000122539	4	1	nsd1	nuclear receptor binding SET domain protein 1 [Source:Jamboree;Acc:XB-GENE-989206]
ENSXETG00000007235	234.749	-0.514282	0.0421258	-0.66828	0.00393892	0.0421936	0.888686	-0.332705	0.888686	1+2	3	prelid1	PRELI domain containing 1 [Source:Jamboree;Acc:XB-GENE-1004789]
ENSXETG00000007240	2086.78	-0.11866	0.88551	-0.0540778	0.930791	-0.508911	0.0193772	-0.204289	0.0193772	4	10	pdlim7	PDZ and LIM domain 7 (enigma) [Source:Jamboree;Acc:XB-GENE-5860425]
ENSXETG00000007241	1635.43	-0.216664	0.519692	-0.0105281	0.984198	-0.635299	0.000133039	-0.450714	0.000133039	4	10	dbn1	drebrin 1 [Source:Jamboree;Acc:XB-GENE-961393]
ENSXETG00000007243	1348.79	-0.160418	0.849463	-0.172257	0.827458	-0.611165	0.0132302	-0.609289	0.0132302	4	10	grk6	G protein-coupled receptor kinase 6 [Source:Jamboree;Acc:XB-GENE-1004800]
ENSXETG00000007256	764.103	0.022886	0.967607	0.00492142	0.992821	0.644234	0.000162166	0.217151	0.000162166	4	8	znf639	zinc finger protein 639 [Source:Jamboree;Acc:XB-GENE-963474]
ENSXETG00000007258	215.679	-0.540622	0.0138901	-0.734394	0.000277364	0.359406	0.0580556	-0.0464472	0.0580556	1+2	3	mfn1	mitofusin 1 [Source:Jamboree;Acc:XB-GENE-998114]
ENSXETG00000007273	443.155	0.222085	0.752887	0.359855	0.451051	0.91542	0.000181435	0.569205	0.000181435	4	2	XB-GENE-5924311	hypothetical protein LOC549074 [Source:Jamboree;Acc:XB-GENE-5924311]
ENSXETG00000007278	278.424	-0.053684	0.94007	0.166157	0.735895	0.563022	0.0019575	0.113549	0.0019575	4	8	senp1	SUMO1/sentrin specific peptidase 1 [Source:Jamboree;Acc:XB-GENE-1014921]
ENSXETG00000007306	1495.63	0.423578	0.237674	0.0701308	0.930791	0.596609	0.0108368	0.723251	0.0108368	4	12	mst1r	macrophage stimulating 1 receptor (c-met-related tyrosine kinase) [Source:Jamboree;Acc:XB-GENE-480211]
ENSXETG00000007332	431.64	-0.157912	0.884091	-0.302937	0.639175	0.638054	0.0257707	-0.0889338	0.0257707	4	8	rassf1	Ras association (RalGDS/AF-6) domain family member 1 [Source:Jamboree;Acc:XB-GENE-494691]
ENSXETG00000007333	943.027	0.363108	0.249054	0.358709	0.266289	0.687103	0.00047753	0.404072	0.00047753	4	2	dyrk2	dual-specificity tyrosine-(Y)-phosphorylation regulated kinase 2 [Source:Jamboree;Acc:XB-GENE-854514]
ENSXETG00000007351	2790.05	0.558727	0.000418748	0.504609	0.00337125	0.0772788	0.749259	0.524529	0.749259	1+2	11	scaf4	SR-related CTD-associated factor 4 [Source:Jamboree;Acc:XB-GENE-920206]
ENSXETG00000007352	1882.37	0.263131	0.700138	0.154949	0.876291	0.890873	0.000844491	0.557237	0.000844491	4	2	hunk	hormonally up-regulated Neu-associated kinase [Source:Jamboree;Acc:XB-GENE-968418]
ENSXETG00000007364	171.564	0.048807	0.94007	0.163307	0.813358	-0.565078	0.0164355	-0.0889014	0.0164355	4	5	slc4a1	solute carrier family 4, anion exchanger, member 1 (erythrocyte membrane protein band 3, Diego blood group) [Source:Jamboree;Acc:XB-GENE-986935]
ENSXETG00000007369	114.909	0.102564	0.92073	-0.122944	0.884708	-0.874307	0.000337993	-0.379927	0.000337993	4	7	dyx1c1	dyslexia susceptibility 1 candidate 1 [Source:Jamboree;Acc:XB-GENE-959581]
ENSXETG00000007384	564.33	-0.217157	0.810527	-0.12651	0.914105	-0.97673	0.000673115	-0.428747	0.000673115	4	7	spag6	sperm associated antigen 6 [Source:Jamboree;Acc:XB-GENE-942175]
ENSXETG00000007387	1173.14	0.116195	0.915521	-0.169069	0.842137	0.891831	0.000298296	0.608413	0.000298296	4	6	bmi1	BMI1 polycomb ring finger oncogene [Source:Jamboree;Acc:XB-GENE-942188]
ENSXETG00000007393	479.919	0.390719	0.299965	-0.0714378	0.930791	0.268193	0.343857	0.54659	0.343857	t	12	gpnmb	glycoprotein (transmembrane) nmb [Source:Jamboree;Acc:XB-GENE-983263]
ENSXETG00000007414	3414.34	0.0784224	0.94007	0.139629	0.857817	0.660274	0.00307419	0.411001	0.00307419	4	1	rbl1	retinoblastoma-like 1 (p107) [Source:Jamboree;Acc:XB-GENE-976494]
ENSXETG00000007416	616.935	0.472187	0.0593223	0.362156	0.230598	0.478713	0.0160764	0.568863	0.0160764	t	2	samhd1	SAM domain and HD domain 1 [Source:Jamboree;Acc:XB-GENE-976503]
ENSXETG00000007424	1362.72	0.433134	0.0745034	0.542755	0.0150663	0.651309	0.000319175	0.654272	0.000319175	2+4	4	fer1l4	fer-1-like 4 (C. elegans) pseudogene [Source:Jamboree;Acc:XB-GENE-940776]
ENSXETG00000007433	216.161	0.141735	0.892989	0.00730524	0.992821	0.805317	0.00186489	1.08577	0.00186489	4	6		Uncharacterized protein [Source:UniProtKB/TrEMBL;Acc:F7C9S2]
ENSXETG00000007441	61.0539	-0.354438	0.572551	-0.0290284	0.972758	-0.840739	0.00788223	-0.391281	0.00788223	4	10	c7orf63	chromosome 7 open reading frame 63 [Source:Jamboree;Acc:XB-GENE-968713]
ENSXETG00000007442	1190.35	0.356877	0.135179	0.421931	0.0588631	0.47278	0.00529837	0.504533	0.00529837	t	2	arhgap39	Rho GTPase activating protein 39 [Source:Jamboree;Acc:XB-GENE-6049004]
ENSXETG00000007447	345.246	-0.980733	3.15864e-05	-0.145145	0.853289	0.306077	0.251256	-0.469776	0.251256	1	3	pgk1	phosphoglycerate kinase 1 [Source:Jamboree;Acc:XB-GENE-947126]
ENSXETG00000007455	2044.76	0.156834	0.797424	0.283736	0.459889	0.608306	0.00206586	0.429541	0.00206586	4	2	trpc4ap	transient receptor potential cation channel, subfamily C, member 4 associated protein [Source:Jamboree;Acc:XB-GENE-964343]
ENSXETG00000007462	732.924	-0.450191	0.264871	-0.253288	0.688436	-0.674333	0.00907565	-0.906406	0.00907565	4	9	vim	vimentin [Source:Jamboree;Acc:XB-GENE-493024]
ENSXETG00000007468	46.0155	-0.688579	0.368422	-0.469084	0.648465	-1.58026	0.0006493	-1.22188	0.0006493	4	7	ptpla	protein tyrosine phosphatase-like (proline instead of catalytic arginine), member A [Source:Jamboree;Acc:XB-GENE-957000]
ENSXETG00000007484	419.518	0.402925	0.342425	0.00555773	0.9948	0.388511	0.168827	0.738869	0.168827	t	12	fam21a	family with sequence similarity 21, member A [Source:Jamboree;Acc:XB-GENE-5771000]
ENSXETG00000007493	416.385	-0.536745	0.0182448	-0.288664	0.39768	-0.507056	0.00826547	-1.21505	0.00826547	1+4	9	tll2	tolloid-like 2 [Source:Jamboree;Acc:XB-GENE-478930]
ENSXETG00000007522	209.168	0.296999	0.595432	0.0397121	0.957743	0.502264	0.0701697	0.670327	0.0701697	t	12		Protein Wnt [Source:UniProtKB/TrEMBL;Acc:F6QQF6]
ENSXETG00000007532	255.692	-0.0805715	0.94007	-0.323884	0.558306	-0.585485	0.0310469	-0.354927	0.0310469	4	10	dlx2	distal-less homeobox 2 [Source:Jamboree;Acc:XB-GENE-852891]
ENSXETG00000007551	152.358	-0.672861	0.000220151	-0.224642	0.491441	-0.23976	0.22246	-0.602751	0.22246	1	3	commd9	COMM domain containing 9 [Source:Jamboree;Acc:XB-GENE-973499]
ENSXETG00000007556	25.0175	-0.616431	0.421533	-0.605056	0.43882	-0.930155	0.0464884	-0.735132	0.0464884	4	9	cd44	CD44 molecule (Indian blood group) [Source:Jamboree;Acc:XB-GENE-487547]
ENSXETG00000007557	208.613	-0.339678	0.374805	-0.367816	0.314998	-0.640706	0.00407433	-0.373385	0.00407433	4	10	pdhx	pyruvate dehydrogenase complex, component X [Source:Jamboree;Acc:XB-GENE-955123]
ENSXETG00000007558	798.846	-0.253873	0.560791	-0.340633	0.344652	-0.641641	0.00198924	-0.349584	0.00198924	4	10	apip	APAF1 interacting protein [Source:Jamboree;Acc:XB-GENE-978323]
ENSXETG00000007559	34.7588	-0.240551	0.873881	-0.687065	0.316338	-1.25037	0.0043709	-0.961557	0.0043709	4	9	ehf	ets homologous factor [Source:Jamboree;Acc:XB-GENE-853705]
ENSXETG00000007570	156.852	-0.121463	0.862759	-0.0510267	0.930791	-0.708972	0.000391372	-0.298008	0.000391372	4	5	kiaa1715	KIAA1715 [Source:Jamboree;Acc:XB-GENE-972741]
ENSXETG00000007580	141.519	-0.58711	0.197902	-0.526213	0.291848	-0.947656	0.00220322	-2.01991	0.00220322	4	9	hoxd10	homeobox D10 [Source:Jamboree;Acc:XB-GENE-485204]
ENSXETG00000007581	76.7085	-0.694365	0.16727	-0.413104	0.588153	-1.14801	0.00121688	-1.82025	0.00121688	4	9	hoxd9	homeobox D9 [Source:Jamboree;Acc:XB-GENE-485791]
ENSXETG00000007584	364.026	-0.235296	0.670466	0.00310403	0.997453	-0.445932	0.0711965	-0.531741	0.0711965	t	10	baz2b	bromodomain adjacent to zinc finger domain, 2B [Source:Jamboree;Acc:XB-GENE-964622]
ENSXETG00000007610	1708.07	0.224323	0.599417	0.0267533	0.962669	0.704934	0.000246886	0.298782	0.000246886	4	1	bcorl1	BCL6 corepressor-like 1 [Source:Jamboree;Acc:XB-GENE-983529]
ENSXETG00000007623	430.661	0.410123	0.100226	0.581419	0.00640712	0.430845	0.0232427	0.126886	0.0232427	2	11	akap13	A kinase (PRKA) anchor protein 13 [Source:Jamboree;Acc:XB-GENE-983148]
ENSXETG00000007624	80.1207	0.632386	0.0526344	0.727163	0.0175539	0.226184	0.532931	0.370541	0.532931	2	11		Uncharacterized protein [Source:UniProtKB/TrEMBL;Acc:F6QL71]
ENSXETG00000007626	40.1096	0.259871	0.790991	0.321257	0.688436	-1.1773	0.00156271	-0.475688	0.00156271	4	7	sv2b	synaptic vesicle glycoprotein 2B [Source:Jamboree;Acc:XB-GENE-6041859]
ENSXETG00000007639	55.7044	-0.235534	0.873881	-0.533208	0.497442	-1.24979	0.00276224	-1.08361	0.00276224	4	9	ptrf	polymerase I and transcript release factor [Source:Jamboree;Acc:XB-GENE-996120]
ENSXETG00000007640	1724.85	0.13879	0.872618	0.108139	0.906239	0.806735	0.000327947	0.378226	0.000327947	4	1	pax3	paired box 3 [Source:Jamboree;Acc:XB-GENE-482740]
ENSXETG00000007650	776.521	-0.0681811	0.94007	-0.0187857	0.977855	-0.736154	0.00111499	-0.301243	0.00111499	4	5	max	MYC associated factor X [Source:Jamboree;Acc:XB-GENE-6258209]
ENSXETG00000007666	221.541	0.327112	0.283201	0.376927	0.177877	0.549464	0.00346808	0.123919	0.00346808	4	11	st3gal2.1	ST3 beta-galactoside alpha-2,3-sialyltransferase 2, gene 1 [Source:Jamboree;Acc:XB-GENE-963532]
ENSXETG00000007668	1514.09	0.125836	0.876252	0.178605	0.766604	0.541794	0.0123381	0.53267	0.0123381	4	12	aars	alanyl-tRNA synthetase [Source:Jamboree;Acc:XB-GENE-963523]
ENSXETG00000007676	535.923	-0.268766	0.328679	-0.291107	0.269814	-0.536742	0.00103041	-0.350994	0.00103041	4	10	fa2h	fatty acid 2-hydroxylase [Source:Jamboree;Acc:XB-GENE-1014400]
ENSXETG00000007681	634.892	0.0733103	0.930956	-0.0184619	0.972964	0.678577	0.000167458	0.28496	0.000167458	4	1	znrf1	zinc and ring finger 1 [Source:Jamboree;Acc:XB-GENE-998325]
ENSXETG00000007696	156.177	-0.101458	0.933989	-0.192194	0.827109	-0.667509	0.019292	-0.446031	0.019292	4	10	fam58a	family with sequence similarity 58, member A [Source:Jamboree;Acc:XB-GENE-5922806]
ENSXETG00000007712	683.745	0.207668	0.720104	0.190742	0.754838	0.594457	0.00766991	0.442631	0.00766991	4	1	vgll4	vestigial like 4 [Source:Jamboree;Acc:XB-GENE-997544]
ENSXETG00000007721	366.087	0.178415	0.742119	0.185544	0.71739	0.581413	0.00295301	0.52314	0.00295301	4	1	hsd17b10	hydroxysteroid (17-beta) dehydrogenase 10 [Source:Jamboree;Acc:XB-GENE-986902]
ENSXETG00000007733	358.683	0.0825212	0.94007	0.504145	0.2521	-0.619717	0.0354264	-0.270518	0.0354264	4	5	prss2	protease, serine, 2 (trypsin 2) [Source:Jamboree;Acc:XB-GENE-6065254]
ENSXETG00000007745	69.6506	-0.692198	0.0237733	-0.089441	0.928954	0.0552347	0.88841	-0.301318	0.88841	1	3	ids	iduronate 2-sulfatase [Source:Jamboree;Acc:XB-GENE-972154]
ENSXETG00000007761	129.542	-0.378166	0.4741	-0.00284431	0.997852	-0.929092	0.00105462	-0.71597	0.00105462	4	7	arhgef26	Rho guanine nucleotide exchange factor (GEF) 26 [Source:Jamboree;Acc:XB-GENE-1011101]
ENSXETG00000007763	28.5936	-0.724484	0.294242	-0.300338	0.823133	-0.923589	0.0511682	-1.05519	0.0511682	t	9	stc1	stanniocalcin 1 [Source:Jamboree;Acc:XB-GENE-949749]
ENSXETG00000007764	138.045	-0.790455	0.0559281	-0.656099	0.16832	-1.27703	8.43526e-05	-1.19301	8.43526e-05	4	9	nkx2-6	NK2 homeobox 6 [Source:Jamboree;Acc:XB-GENE-486951]
ENSXETG00000007765	527.588	0.109696	0.900541	0.0262984	0.966686	0.475318	0.0314618	0.521417	0.0314618	t	12	nkx3-1	NK3 homeobox 1 [Source:Jamboree;Acc:XB-GENE-479027]
ENSXETG00000007768	546.189	-0.0198727	0.968642	-0.0934343	0.865641	-0.352712	0.0311495	-0.772788	0.0311495	t	10	dhx36	DEAH (Asp-Glu-Ala-His) box polypeptide 36 [Source:Jamboree;Acc:XB-GENE-960425]
ENSXETG00000007773	303.271	-0.18571	0.872257	-0.309726	0.683522	-0.96389	0.00189175	-0.591104	0.00189175	4	7	loxl2	lysyl oxidase-like 2 [Source:Jamboree;Acc:XB-GENE-1010775]
ENSXETG00000007782	319.011	0.559028	0.211287	-0.09662	0.930791	0.111876	0.829804	0.6953	0.829804	t	11	c8orf4	chromosome 8 open reading frame 4 [Source:Jamboree;Acc:XB-GENE-949744]
ENSXETG00000007783	365.898	-0.321177	0.314011	-0.635503	0.00467129	-0.192392	0.437029	-0.327288	0.437029	2	3	stambp	STAM binding protein [Source:Jamboree;Acc:XB-GENE-5926871]
ENSXETG00000007784	607.293	-0.445085	0.155158	-0.145508	0.842137	-0.616373	0.00506212	-0.191448	0.00506212	4	10	retsat	retinol saturase (all-trans-retinol 13,14-reductase) [Source:Jamboree;Acc:XB-GENE-5949672]
ENSXETG00000007793	450.357	-0.156166	0.78462	0.0333994	0.951208	0.551051	0.00374341	-0.248794	0.00374341	4	8	abhd11	abhydrolase domain containing 11 [Source:Jamboree;Acc:XB-GENE-952690]
ENSXETG00000007811	120.754	-0.0431734	0.969097	-0.254087	0.825134	0.820965	0.0240526	0.603622	0.0240526	4	8	skor1	SKI family transcriptional corepressor 1 [Source:Jamboree;Acc:XB-GENE-877133]
ENSXETG00000007813	469.868	-0.00851295	0.986567	0.140672	0.773466	0.596331	0.000337993	0.0432005	0.000337993	4	8	pias1	protein inhibitor of activated STAT, 1 [Source:Jamboree;Acc:XB-GENE-486558]
ENSXETG00000007817	384.572	0.272946	0.583982	0.280055	0.58588	0.475036	0.0517615	0.526224	0.0517615	t	2	fem1b	fem-1 homolog b [Source:Jamboree;Acc:XB-GENE-999856]
ENSXETG00000007827	158.471	-0.0836896	0.94007	-0.288226	0.77527	-0.834788	0.02607	-0.509017	0.02607	4	7	paqr5	progestin and adipoQ receptor family member V [Source:Jamboree;Acc:XB-GENE-982571]
ENSXETG00000007843	4107.97	0.0839891	0.928789	-0.0657885	0.930791	0.520074	0.0138581	0.329921	0.0138581	4	1	ctdspl2	CTD (carboxy-terminal domain, RNA polymerase II, polypeptide A) small phosphatase like 2 [Source:Jamboree;Acc:XB-GENE-950101]
ENSXETG00000007850	344.842	0.133557	0.84267	-0.170266	0.749512	-0.562371	0.00493434	-0.301	0.00493434	4	5	slc13a3	solute carrier family 13 (sodium-dependent dicarboxylate transporter), member 3 [Source:Jamboree;Acc:XB-GENE-5765054]
ENSXETG00000007851	485.715	-0.278377	0.348754	-0.022876	0.963608	-0.68673	6.98029e-05	-0.397743	6.98029e-05	4	10	crtap	cartilage associated protein [Source:Jamboree;Acc:XB-GENE-1009954]
ENSXETG00000007853	526.481	0.476528	0.22096	0.304494	0.595806	0.565665	0.0329392	0.497002	0.0329392	4	2	XB-GENE-996621	conserved hypothetical protein similar to mus musculus 13 days embryo heart cDNA, RIKEN full-length enriched library, clone:D330041B20 , 2 of 2 [Source:Jamboree;Acc:XB-GENE-996621]
ENSXETG00000007884	156.306	-0.53655	0.470191	-0.458069	0.604047	-1.71797	1.63085e-05	-1.01977	1.63085e-05	4	7		uncharacterized protein LOC100038305 [Source:RefSeq peptide;Acc:NP_001090879]
ENSXETG00000007886	75.2487	-0.284337	0.658524	-0.026664	0.972964	-0.640491	0.0298795	-0.611725	0.0298795	4	10	c6orf170	chromosome 6 open reading frame 170 [Source:Jamboree;Acc:XB-GENE-5791257]
ENSXETG00000007902	317.277	-0.546119	0.0309407	-0.419606	0.163337	-0.108075	0.741753	-0.429778	0.741753	1	3	thg1l	tRNA-histidine guanylyltransferase 1-like [Source:Jamboree;Acc:XB-GENE-966760]
ENSXETG00000007932	284.707	0.197093	0.757011	-0.0555009	0.930791	0.513007	0.029275	0.522419	0.029275	4	1	gcdh	glutaryl-CoA dehydrogenase [Source:Jamboree;Acc:XB-GENE-1016447]
ENSXETG00000007936	916.984	-0.155319	0.817686	-0.178215	0.76087	-0.552954	0.00937581	-0.310844	0.00937581	4	10	farsa	phenylalanyl-tRNA synthetase, alpha subunit [Source:Jamboree;Acc:XB-GENE-946393]
ENSXETG00000007937	29701.9	0.0503788	0.94007	-0.0382332	0.944922	-0.605498	0.00141685	-0.283992	0.00141685	4	5	calr	calreticulin [Source:Jamboree;Acc:XB-GENE-1018213]
ENSXETG00000007942	149.99	-0.0163333	0.981771	0.14144	0.878541	-0.849434	0.00121072	-0.517104	0.00121072	4	5	pzp	pregnancy-zone protein [Source:RefSeq peptide;Acc:NP_001107696]
ENSXETG00000008011	3022.23	-0.00558465	0.988166	-0.380005	0.0276062	-0.597661	8.09409e-06	-0.208365	8.09409e-06	4	5	gpa33	glycoprotein A33 (transmembrane) [Source:Jamboree;Acc:XB-GENE-1014159]
ENSXETG00000008021	438.235	0.172015	0.711884	0.161947	0.737737	0.138281	0.588513	0.648245	0.588513	t	12	abr	active BCR-related gene [Source:Jamboree;Acc:XB-GENE-5797083]
ENSXETG00000008032	1085.59	-0.328727	0.247285	-0.208494	0.616233	-0.55486	0.00213202	-0.359719	0.00213202	4	10	idh1	isocitrate dehydrogenase 1 (NADP+), soluble [Source:Jamboree;Acc:XB-GENE-1004994]
ENSXETG00000008055	225.115	0.38572	0.391872	0.568474	0.100135	0.736657	0.00341617	0.580187	0.00341617	4	4	rab3b	RAB3B, member RAS oncogene family [Source:Jamboree;Acc:XB-GENE-483427]
ENSXETG00000008064	159.637	0.294633	0.384116	0.564142	0.0119232	0.715144	0.000109808	0.315724	0.000109808	2+4	2	zyg11b	zyg-11 homolog B [Source:Jamboree;Acc:XB-GENE-5829605]
ENSXETG00000008070	216.383	0.0930785	0.933989	-0.198051	0.78953	0.518584	0.0456438	0.0790207	0.0456438	4	8	cpt2	carnitine palmitoyltransferase 2 [Source:Jamboree;Acc:XB-GENE-963400]
ENSXETG00000008076	822.482	0.390586	0.470201	0.303452	0.650407	0.916181	0.00110308	0.727201	0.00110308	4	4		Uncharacterized protein [Source:UniProtKB/TrEMBL;Acc:F6SM92]
ENSXETG00000008083	668.301	0.47842	0.105251	0.149091	0.837602	0.422848	0.0678383	0.5818	0.0678383	t	12	sptlc3	serine palmitoyltransferase, long chain base subunit 3 [Source:Jamboree;Acc:XB-GENE-5791607]
ENSXETG00000008095	635.957	-0.341304	0.122107	-0.535731	0.00337125	-0.0479789	0.860995	-0.0564284	0.860995	2	3	atp6v1h	ATPase, H+ transporting, lysosomal 50/57kDa, V1 subunit H [Source:Jamboree;Acc:XB-GENE-1015115]
ENSXETG00000008104	573.861	0.135584	0.88859	-0.0758558	0.930791	0.239662	0.452306	0.546779	0.452306	t	12	sox17b.2	SRY (sex determining region Y)-box 17 beta, gene 2 [Source:Jamboree;Acc:XB-GENE-495335]
ENSXETG00000008120	412.363	0.0419008	0.958163	0.0356639	0.961856	0.827118	0.000943432	0.800993	0.000943432	4	6	pex19	peroxisomal biogenesis factor 19 [Source:Jamboree;Acc:XB-GENE-973478]
ENSXETG00000008125	190.637	-0.573705	0.223086	-0.365418	0.59525	-0.419626	0.245099	-0.798086	0.245099	t	3	atp1a2	ATPase, Na+/K+ transporting, alpha 2 polypeptide [Source:Jamboree;Acc:XB-GENE-6034696]
ENSXETG00000008132	5091.85	0.0978769	0.813407	0.205389	0.381411	0.533303	2.47575e-05	0.148104	2.47575e-05	4	1	ankrd17	ankyrin repeat domain 17 [Source:Jamboree;Acc:XB-GENE-994421]
ENSXETG00000008142	87.4205	-0.38155	0.671482	-0.468827	0.557743	-0.947034	0.0164881	-0.720877	0.0164881	4	9	tnfaip8l2	tumor necrosis factor, alpha-induced protein 8-like 2 [Source:Jamboree;Acc:XB-GENE-1005115]
ENSXETG00000008160	896.525	0.529983	0.0119601	0.605196	0.00326811	0.486394	0.00718513	0.391872	0.00718513	1+2	2	setbp1	SET binding protein 1 [Source:Jamboree;Acc:XB-GENE-5899456]
ENSXETG00000008174	344.94	0.179034	0.760368	0.240824	0.612096	-0.508863	0.0200326	-0.366315	0.0200326	4	5	rcn1	reticulocalbin 1, EF-hand calcium binding domain [Source:Jamboree;Acc:XB-GENE-490301]
ENSXETG00000008190	532.006	0.138085	0.700138	0.296247	0.143955	0.584572	1.69996e-05	0.347365	1.69996e-05	4	2	sgpl1	sphingosine-1-phosphate lyase 1 [Source:Jamboree;Acc:XB-GENE-997685]
ENSXETG00000008208	109.191	0.231376	0.71677	0.312825	0.53386	1.04799	5.80274e-06	0.535	5.80274e-06	4	6	gmcl1	germ cell-less homolog 1 [Source:Jamboree;Acc:XB-GENE-986541]
ENSXETG00000008218	308.869	0.496155	0.0203113	0.11866	0.843665	0.187767	0.409116	0.563476	0.409116	t	11	abcd3	ATP-binding cassette, sub-family D (ALD), member 3 [Source:Jamboree;Acc:XB-GENE-983902]
ENSXETG00000008225	2122.36	-0.212554	0.467432	-0.364118	0.0803281	-0.529014	0.000458397	-0.416054	0.000458397	4	10		Uncharacterized protein [Source:UniProtKB/TrEMBL;Acc:F7CNW5]
ENSXETG00000008241	23.0104	-0.140968	0.928789	-0.255798	0.810622	-0.919454	0.021519	-0.456879	0.021519	4	7	arg1	arginase, liver [Source:Jamboree;Acc:XB-GENE-966913]
ENSXETG00000008244	763.449	0.296879	0.708801	0.00536077	0.995934	-0.942052	0.00260282	-0.385707	0.00260282	4	5	enpp3	ectonucleotide pyrophosphatase/phosphodiesterase 3 [Source:Jamboree;Acc:XB-GENE-1012338]
ENSXETG00000008260	766.363	0.0935635	0.921185	0.152078	0.823258	0.560856	0.00780591	0.317697	0.00780591	4	1	cab39	calcium binding protein 39 [Source:Jamboree;Acc:XB-GENE-976682]
ENSXETG00000008282	327.309	-0.123862	0.839935	-0.145492	0.776324	-0.642773	0.000358121	-0.386925	0.000358121	4	10	slc27a6	solute carrier family 27 (fatty acid transporter), member 6 [Source:Jamboree;Acc:XB-GENE-491992]
ENSXETG00000008299	488.755	0.0470331	0.950406	0.155408	0.85685	-0.878556	0.000408513	-0.483833	0.000408513	4	5	dnah2	dynein, axonemal, heavy chain 2 [Source:Jamboree;Acc:XB-GENE-5967455]
ENSXETG00000008317	8704.9	-0.105163	0.928789	-0.162478	0.856184	-0.696284	0.00778713	-0.962236	0.00778713	4	10		Uncharacterized protein [Source:UniProtKB/TrEMBL;Acc:F7D002]
ENSXETG00000008324	900.496	-0.501464	0.0952619	-0.293119	0.520176	-0.948677	1.32615e-05	-0.506959	1.32615e-05	4	10	s100a11	S100 calcium binding protein A11 [Source:Jamboree;Acc:XB-GENE-5784685]
ENSXETG00000008385	48.4004	-0.543424	0.23336	-0.938896	0.0071057	-0.536631	0.100702	-0.639265	0.100702	2	9	rdh13	retinol dehydrogenase 13 (all-trans/9-cis) [Source:Jamboree;Acc:XB-GENE-965068]
ENSXETG00000008403	13555.4	0.000554926	0.999687	0.11665	0.886895	-0.728334	0.000703062	-0.232376	0.000703062	4	5	npm1	nucleophosmin (nucleolar phosphoprotein B23, numatrin) [Source:Jamboree;Acc:XB-GENE-1019571]
ENSXETG00000008479	3357.83	-0.313736	0.473566	-0.350838	0.399433	-0.582373	0.0124164	-0.58775	0.0124164	4	10	hand1	heart and neural crest derivatives expressed 1 [Source:Jamboree;Acc:XB-GENE-480122]
ENSXETG00000008503	3517.4	0.123248	0.854865	0.165908	0.749009	0.536042	0.00424766	0.357669	0.00424766	4	1	sp3	Sp3 transcription factor [Source:Jamboree;Acc:XB-GENE-977158]
ENSXETG00000008516	296.21	0.482212	0.130259	0.214305	0.718413	0.621913	0.00670601	0.896287	0.00670601	4	12	nif	low molecular weight neuronal intermediate filament [Source:Jamboree;Acc:XB-GENE-876557]
ENSXETG00000008522	715.504	-0.3851	0.165542	-0.355183	0.231016	-0.726716	0.000112638	-0.436401	0.000112638	4	10	asb9	ankyrin repeat and SOCS box containing 9 [Source:Jamboree;Acc:XB-GENE-947922]
ENSXETG00000008525	254.76	0.317213	0.55754	0.0979711	0.928989	0.636128	0.016351	0.460772	0.016351	4	1	piga	phosphatidylinositol glycan anchor biosynthesis, class A [Source:Jamboree;Acc:XB-GENE-996765]
ENSXETG00000008548	383.444	-0.437267	0.241179	-0.0678587	0.930791	-0.514462	0.0413739	-0.523604	0.0413739	4	10	psen2	presenilin 2 (Alzheimer disease 4) [Source:Jamboree;Acc:XB-GENE-854877]
ENSXETG00000008555	150.307	-0.523654	0.0516265	-0.105173	0.890786	-0.0361146	0.908896	-0.550569	0.908896	t	3	pdcd2	programmed cell death 2 [Source:Jamboree;Acc:XB-GENE-959893]
ENSXETG00000008572	1870.57	-0.238567	0.627357	-0.0325038	0.959643	0.619741	0.00440568	0.370629	0.00440568	4	8	dcbld1	discoidin, CUB and LCCL domain containing 1 [Source:Jamboree;Acc:XB-GENE-5944208]
ENSXETG00000008581	58.7524	-0.283774	0.788696	-0.605598	0.31066	-1.27806	0.000615569	-1.1363	0.000615569	4	9	olfml2a	olfactomedin-like 2A [Source:Jamboree;Acc:XB-GENE-996424]
ENSXETG00000008591	727.771	-0.00642138	0.990283	-0.206808	0.681666	-0.572542	0.00523728	-0.418109	0.00523728	4	10	tspan7	tetraspanin 7 [Source:Jamboree;Acc:XB-GENE-941774]
ENSXETG00000008592	60.2688	-0.0445694	0.959845	-0.352771	0.561003	-0.99223	0.00101675	-0.419264	0.00101675	4	7	otc	ornithine carbamoyltransferase [Source:Jamboree;Acc:XB-GENE-982300]
ENSXETG00000008599	46.8516	-0.707061	0.145571	-0.416594	0.563214	-1.09526	0.0022123	-1.1999	0.0022123	4	9	c9orf4	chromosome 9 open reading frame 4 [Source:Jamboree;Acc:XB-GENE-6257538]
ENSXETG00000008601	1615.65	0.404447	0.0282146	0.566615	0.000680209	0.234677	0.165759	0.47203	0.165759	2	11	znf238.2	zinc finger protein 238, gene 2 [Source:Jamboree;Acc:XB-GENE-1219066]
ENSXETG00000008619	2297.71	0.657316	0.0140027	0.207276	0.731419	0.261065	0.346444	0.453911	0.346444	1	11	usp19	ubiquitin specific peptidase 19 [Source:Jamboree;Acc:XB-GENE-5869969]
ENSXETG00000008630	136.683	-0.0750489	0.94007	0.083037	0.930791	-1.04903	0.00270089	-0.621142	0.00270089	4	7	wdr63	WD repeat domain 63 [Source:Jamboree;Acc:XB-GENE-980327]
ENSXETG00000008635	123.131	-0.0764748	0.932042	0.0439521	0.933375	0.604506	0.00148405	-0.0263182	0.00148405	4	8	ssx2ip	synovial sarcoma, X breakpoint 2 interacting protein [Source:Jamboree;Acc:XB-GENE-941098]
ENSXETG00000008638	98.2214	-0.0756124	0.94007	-0.101583	0.905486	-0.655584	0.00502734	-0.457641	0.00502734	4	5	MGC107780	MGC107780 protein precursor [Source:RefSeq peptide;Acc:NP_001015692]
ENSXETG00000008640	1424.71	-0.419074	0.351696	-0.473283	0.261306	-0.772755	0.00334357	-0.539144	0.00334357	4	10	ctbs	chitobiase, di-N-acetyl- [Source:Jamboree;Acc:XB-GENE-975891]
ENSXETG00000008645	82.9032	-0.660629	0.052561	-0.319103	0.577504	-1.0686	9.19471e-05	-0.916585	9.19471e-05	4	9	spata1	spermatogenesis associated 1 [Source:Jamboree;Acc:XB-GENE-6258774]
ENSXETG00000008657	1077.31	0.361338	0.22204	0.305383	0.372676	0.623419	0.00101675	0.463485	0.00101675	4	2	fam116a	family with sequence similarity 116, member A [Source:Jamboree;Acc:XB-GENE-6048657]
ENSXETG00000008665	2392.33	-0.168887	0.816686	-0.670852	0.0147062	-1.01117	4.91588e-06	-0.629663	4.91588e-06	2+4	9	dnase1l3	deoxyribonuclease I-like 3 [Source:Jamboree;Acc:XB-GENE-1002679]
ENSXETG00000008671	45.9334	-1.06666	0.00766308	-0.0964609	0.930791	-1.37598	0.000134835	-1.43738	0.000134835	1+4	7	cdh22	cadherin 22, type 2 [Source:Jamboree;Acc:XB-GENE-922905]
ENSXETG00000008674	995.516	0.0482114	0.948662	0.0706506	0.930791	0.658438	0.00925272	0.274521	0.00925272	4	8	prdm1	PR domain containing 1, with ZNF domain [Source:Jamboree;Acc:XB-GENE-853254]
ENSXETG00000008692	67.9844	-0.456295	0.196502	-0.0485931	0.937457	-0.233461	0.444752	-0.685987	0.444752	t	3	pmm1	phosphomannomutase 1 [Source:Jamboree;Acc:XB-GENE-974466]
ENSXETG00000008702	1073.95	0.919736	0.000678147	0.158504	0.857817	-0.253156	0.443787	1.14508	0.443787	1	11	appl1	adaptor protein, phosphotyrosine interaction, PH domain and leucine zipper containing 1 [Source:Jamboree;Acc:XB-GENE-855791]
ENSXETG00000008710	335.363	0.0285931	0.975535	-0.0227541	0.981846	0.878557	0.00622206	0.936366	0.00622206	4	6	hesx1	HESX homeobox 1 [Source:Jamboree;Acc:XB-GENE-483193]
ENSXETG00000008726	87.4673	-0.360419	0.576494	-0.397481	0.515001	-0.951006	0.0024509	-0.589049	0.0024509	4	10	ppm1l	protein phosphatase, Mg2+/Mn2+ dependent, 1L [Source:Jamboree;Acc:XB-GENE-950664]
ENSXETG00000008728	933.775	0.533034	0.000133765	0.147424	0.642002	0.215195	0.156145	0.346882	0.156145	1	11	c3orf57	chromosome 3 open reading frame 57 [Source:Jamboree;Acc:XB-GENE-950653]
ENSXETG00000008743	627.478	0.311148	0.689588	0.165211	0.887734	0.718151	0.0275041	0.751102	0.0275041	4	6	admp	anti-dorsalizing morphogenic protein [Source:Jamboree;Acc:XB-GENE-485379]
ENSXETG00000008771	580.006	0.175963	0.735142	0.000429215	0.99934	0.347456	0.0943048	0.565501	0.0943048	t	12		Uncharacterized protein [Source:UniProtKB/TrEMBL;Acc:F7AKY7]
ENSXETG00000008792	10780.1	0.436058	0.0448944	0.280269	0.351805	0.29823	0.112468	0.631002	0.112468	t	12	pcdh8.2	protocadherin 8, gene 2 [Source:Jamboree;Acc:XB-GENE-5887886]
ENSXETG00000008801	557.19	0.240221	0.604215	0.296581	0.472394	0.750029	0.000296086	0.451901	0.000296086	4	2	znf628	zinc finger protein 628 [Source:Jamboree;Acc:XB-GENE-5996090]
ENSXETG00000008812	3073.74	0.114517	0.910763	-0.10593	0.91401	0.503626	0.0442301	0.524915	0.0442301	4	1	fzd8	frizzled family receptor 8 [Source:Jamboree;Acc:XB-GENE-480800]
ENSXETG00000008815	404.469	-0.37621	0.233357	-0.488537	0.0738846	-0.715005	0.000410704	-0.445041	0.000410704	4	10	cul2	cullin 2 [Source:Jamboree;Acc:XB-GENE-960931]
ENSXETG00000008834	455.602	0.178311	0.693871	0.116769	0.848513	0.634693	0.00028376	0.364318	0.00028376	4	1	kiaa1279	KIAA1279 [Source:Jamboree;Acc:XB-GENE-5934501]
ENSXETG00000008837	529.497	0.233917	0.68755	0.342377	0.435565	0.6093	0.00981392	0.508286	0.00981392	4	2	stox1	storkhead box 1 [Source:Jamboree;Acc:XB-GENE-1012540]
ENSXETG00000008860	1637.36	-0.276734	0.644643	-0.205559	0.791929	-0.790664	0.00225241	-0.773843	0.00225241	4	10	hk1	hexokinase 1 [Source:Jamboree;Acc:XB-GENE-944850]
ENSXETG00000008873	181.98	0.648619	0.00620015	0.53968	0.0412018	0.552683	0.00921823	0.500628	0.00921823	1+2+4	2	kndc1	kinase non-catalytic C-lobe domain (KIND) containing 1 [Source:Jamboree;Acc:XB-GENE-6258227]
ENSXETG00000008892	31.1788	-0.219458	0.873953	-0.382969	0.664516	0.351559	0.459605	0.907503	0.459605	t	8	irx4	iroquois homeobox 4 [Source:Jamboree;Acc:XB-GENE-480570]
ENSXETG00000008902	807.644	0.405395	0.250781	0.258656	0.617697	0.74813	0.000734054	0.639186	0.000734054	4	2	sdc1	syndecan 1 [Source:Jamboree;Acc:XB-GENE-494960]
ENSXETG00000008903	4190.3	0.230909	0.700449	0.230242	0.70335	0.712202	0.0025409	0.62301	0.0025409	4	2	pum2	pumilio homolog 2 [Source:Jamboree;Acc:XB-GENE-977105]
ENSXETG00000008905	212.313	0.183012	0.760768	-0.660037	0.0113638	-0.598939	0.00711473	-0.445771	0.00711473	2+4	10	hs1bp3	HCLS1 binding protein 3 [Source:Jamboree;Acc:XB-GENE-943087]
ENSXETG00000008917	4409.02	0.215431	0.6991	0.320465	0.444771	0.73236	0.000730314	0.381098	0.000730314	4	2	lrp6	low density lipoprotein receptor-related protein 6 [Source:Jamboree;Acc:XB-GENE-481820]
ENSXETG00000008957	75.9262	-0.24423	0.834064	-0.831939	0.0772902	-0.677367	0.0776504	-0.82153	0.0776504	t	9	cpped1	calcineurin-like phosphoesterase domain containing 1 [Source:Jamboree;Acc:XB-GENE-945403]
ENSXETG00000008958	91.9366	-0.061883	0.94007	0.0550831	0.945049	1.32519	3.68718e-07	0.78947	3.68718e-07	4	6	scn8a	sodium channel, voltage gated, type VIII, alpha subunit [Source:RefSeq peptide;Acc:NP_001016886]
ENSXETG00000008963	1080.7	0.506709	0.00609417	0.374049	0.0901586	0.384416	0.0210649	0.482469	0.0210649	1	2	lhx1	LIM homeobox 1 [Source:Jamboree;Acc:XB-GENE-482482]
ENSXETG00000008966	58.4483	-0.517812	0.22204	-0.40937	0.407111	-0.954821	0.00100681	-0.545314	0.00100681	4	10	syap1	synapse associated protein 1 [Source:Jamboree;Acc:XB-GENE-5952691]
ENSXETG00000009005	2069.39	0.314419	0.281725	0.530098	0.0153333	0.370939	0.0519159	0.469199	0.0519159	2	2	grk5	G protein-coupled receptor kinase 5 [Source:RefSeq peptide;Acc:NP_001017316]
ENSXETG00000009008	23.9195	-0.472774	0.610984	-0.103607	0.930791	-0.944393	0.0474554	-0.86467	0.0474554	4	9	nodal1	nodal homolog 1 [Source:Jamboree;Acc:XB-GENE-487169]
ENSXETG00000009022	43.3479	0.311601	0.779697	1.19726	0.00473313	0.847669	0.033028	1.26416	0.033028	2+4	6	galm	galactose mutarotase (aldose 1-epimerase) [Source:Jamboree;Acc:XB-GENE-1001023]
ENSXETG00000009036	416.423	-0.723062	5.16761e-09	0.148977	0.59473	0.0976222	0.581932	-0.518065	0.581932	1	3	pold1	polymerase (DNA directed), delta 1, catalytic subunit 125kDa [Source:Jamboree;Acc:XB-GENE-1002131]
ENSXETG00000009045	72.8746	-0.0662186	0.94007	0.159834	0.871112	0.801779	0.00294372	0.194999	0.00294372	4	8	satb1	SATB homeobox 1 [Source:Jamboree;Acc:XB-GENE-854103]
ENSXETG00000009056	77.846	-0.416465	0.515271	-0.279006	0.749718	-1.30997	0.000102159	-0.674123	0.000102159	4	7	ppfibp2	PTPRF interacting protein, binding protein 2 (liprin beta 2) [Source:Jamboree;Acc:XB-GENE-1013068]
ENSXETG00000009096	24.8022	-0.41794	0.700138	0.0131204	0.991834	-0.858675	0.081122	-1.25012	0.081122	t	9	vamp2	vesicle-associated membrane protein 2 (synaptobrevin 2) [Source:Jamboree;Acc:XB-GENE-5788095]
ENSXETG00000009101	1810.21	-0.313287	0.282877	-0.509255	0.022993	-0.361491	0.0594807	-0.40441	0.0594807	2	3	cops6	COP9 constitutive photomorphogenic homolog subunit 6 [Source:Jamboree;Acc:XB-GENE-947827]
ENSXETG00000009116	489.507	-0.250682	0.700138	-0.315927	0.577504	-0.690454	0.00855859	-0.966149	0.00855859	4	9	sephs1	selenophosphate synthetase 1 [Source:Jamboree;Acc:XB-GENE-986440]
ENSXETG00000009123	335.285	0.267868	0.630386	0.138751	0.878541	0.799566	0.000936171	0.515247	0.000936171	4	2	pole2	polymerase (DNA directed), epsilon 2 (p59 subunit) [Source:Jamboree;Acc:XB-GENE-973812]
ENSXETG00000009131	505.656	0.627211	0.00150466	0.366989	0.179049	0.52192	0.00428191	0.54071	0.00428191	1+4	2	sos2	son of sevenless homolog 2 [Source:Jamboree;Acc:XB-GENE-1006170]
ENSXETG00000009134	28.0177	-0.110662	0.94007	1.44374	0.00258153	-0.718582	0.183647	0.529688	0.183647	2	11	tmem212	transmembrane protein 212 [Source:Jamboree;Acc:XB-GENE-948475]
ENSXETG00000009143	334.146	0.148254	0.729949	-0.134723	0.766534	-0.717017	1.2973e-05	-0.174884	1.2973e-05	4	5	rogdi	rogdi homolog [Source:Jamboree;Acc:XB-GENE-958855]
ENSXETG00000009178	251.106	-0.0340104	0.955837	0.158602	0.775431	-0.58088	0.00421757	-0.0890905	0.00421757	4	5	c9orf93	chromosome 9 open reading frame 93 [Source:Jamboree;Acc:XB-GENE-1003303]
ENSXETG00000009182	622.906	0.266402	0.403237	0.308139	0.288053	1.01392	5.08647e-10	0.543721	5.08647e-10	4	6	sass6	spindle assembly 6 homolog [Source:Jamboree;Acc:XB-GENE-5783525]
ENSXETG00000009194	391.947	0.224789	0.63453	0.0893635	0.916076	0.676998	0.000892376	0.396283	0.000892376	4	1	pdik1l	PDLIM1 interacting kinase 1 like [Source:Jamboree;Acc:XB-GENE-919812]
ENSXETG00000009199	526.139	-0.476436	0.0457243	-0.239057	0.547721	-0.621872	0.000926253	-0.534413	0.000926253	4	10	abhd10	abhydrolase domain containing 10 [Source:Jamboree;Acc:XB-GENE-994024]
ENSXETG00000009201	88.7128	-0.055791	0.94007	-0.0839459	0.930791	0.593283	0.0174842	0.189009	0.0174842	4	8	plcxd2	phosphatidylinositol-specific phospholipase C, X domain containing 2 [Source:Jamboree;Acc:XB-GENE-5832516]
ENSXETG00000009208	192.94	0.66528	0.00256918	0.565048	0.0203369	0.977245	2.98752e-07	0.819956	2.98752e-07	1+2+4	4	skil	SKI-like oncogene [Source:Jamboree;Acc:XB-GENE-486095]
ENSXETG00000009215	82.4305	-0.357616	0.737783	-0.23184	0.8698	-1.40351	0.00058326	-0.914022	0.00058326	4	7	lrrc31	leucine rich repeat containing 31 [Source:Jamboree;Acc:XB-GENE-5864861]
ENSXETG00000009226	235.292	0.646532	0.0246125	0.501997	0.144081	0.452968	0.0785146	0.915047	0.0785146	1	4	sbf2	SET binding factor 2 [Source:Jamboree;Acc:XB-GENE-1004468]
ENSXETG00000009229	3500.77	0.145917	0.857774	0.161387	0.827895	0.566978	0.0138639	0.568834	0.0138639	4	12	metrnl	meteorin, glial cell differentiation regulator-like [Source:Jamboree;Acc:XB-GENE-5745593]
ENSXETG00000009239	357.408	0.111137	0.842974	0.0426478	0.930791	0.627762	5.94514e-05	0.321338	5.94514e-05	4	1	fgd6	FYVE, RhoGEF and PH domain containing 6 [Source:Jamboree;Acc:XB-GENE-5824462]
ENSXETG00000009253	50.9757	-0.150569	0.877403	0.088855	0.930462	-0.822555	0.00400252	-0.224737	0.00400252	4	5	znf277	zinc finger protein 277 [Source:Jamboree;Acc:XB-GENE-854632]
ENSXETG00000009255	479.633	0.569177	8.62086e-06	0.148896	0.618464	-0.00329527	0.987824	0.438187	0.987824	1	11	ifrd1	interferon-related developmental regulator 1 [Source:Jamboree;Acc:XB-GENE-489784]
ENSXETG00000009266	1591.73	-0.157983	0.84267	-0.329511	0.455983	-0.231914	0.430925	-0.578633	0.430925	t	3	atad1	ATPase family, AAA domain containing 1 [Source:Jamboree;Acc:XB-GENE-5779938]
ENSXETG00000009272	118.774	-0.00402145	0.993002	-0.0508902	0.930791	-1.07274	1.19822e-06	-0.85476	1.19822e-06	4	7	rnls	renalase, FAD-dependent amine oxidase [Source:Jamboree;Acc:XB-GENE-5831223]
ENSXETG00000009287	48.8767	0.00213146	0.997883	0.106031	0.928954	-1.49566	5.80274e-06	-0.471441	5.80274e-06	4	7	dync2li1	dynein, cytoplasmic 2, light intermediate chain 1 [Source:Jamboree;Acc:XB-GENE-981659]
ENSXETG00000009304	100.606	0.20279	0.837719	-0.52205	0.281033	0.795266	0.00613701	0.57021	0.00613701	4	8	adh5	alcohol dehydrogenase 5 (class III), chi polypeptide [Source:Jamboree;Acc:XB-GENE-977214]
ENSXETG00000009307	53.0647	-0.0188169	0.98193	0.111439	0.928704	0.645414	0.0336341	0.651417	0.0336341	4	1	mttp.1	microsomal triglyceride transfer protein, gene 1 [Source:Jamboree;Acc:XB-GENE-1011748]
ENSXETG00000009335	605.85	-0.30415	0.139407	-0.375611	0.043716	-0.540206	0.000175942	-0.507896	0.000175942	4	10	frzb2	frizzled-related protein 2 [Source:Jamboree;Acc:XB-GENE-876718]
ENSXETG00000009347	2679.99	0.178668	0.782792	-0.00875593	0.989951	0.583909	0.00843676	0.432464	0.00843676	4	1	qrich1.1	glutamine-rich 1, gene 1 [Source:Jamboree;Acc:XB-GENE-1217249]
ENSXETG00000009352	72.0134	-0.27394	0.769324	-0.093616	0.930791	0.659492	0.0496183	0.567454	0.0496183	4	8	ldlr	low density lipoprotein receptor [Source:Jamboree;Acc:XB-GENE-962372]
ENSXETG00000009354	3273.91	0.0821147	0.94007	0.144259	0.876653	0.809492	0.00118488	0.586337	0.00118488	4	1	pim1	pim-1 oncogene [Source:Jamboree;Acc:XB-GENE-6042231]
ENSXETG00000009368	790.789	0.011732	0.980259	-0.11428	0.835909	0.531217	0.00102953	0.171027	0.00102953	4	8	tmem110	transmembrane protein 110 [Source:Jamboree;Acc:XB-GENE-5830208]
ENSXETG00000009386	621.448	-0.0259682	0.972165	-0.152881	0.855812	0.823877	0.000509506	0.555082	0.000509506	4	8	c9orf82	chromosome 9 open reading frame 82 [Source:Jamboree;Acc:XB-GENE-5731696]
ENSXETG00000009388	1690.88	0.0138176	0.981258	0.0627331	0.930791	0.528835	0.0113052	0.335363	0.0113052	4	1	fbxw7	F-box and WD repeat domain containing 7 [Source:Jamboree;Acc:XB-GENE-1000486]
ENSXETG00000009406	1145.61	0.174167	0.831324	0.130249	0.885	0.623815	0.0111866	0.480508	0.0111866	4	1	fbxl14	F-box and leucine-rich repeat protein 14 [Source:Jamboree;Acc:XB-GENE-968324]
ENSXETG00000009434	153.895	-0.426662	0.197112	-0.297677	0.490145	-0.242695	0.377342	-0.69745	0.377342	t	3	pan2	PAN2 poly(A) specific ribonuclease subunit homolog [Source:Jamboree;Acc:XB-GENE-985220]
ENSXETG00000009437	1170.82	0.284754	0.394081	0.248035	0.519488	0.714311	9.08361e-05	0.748214	9.08361e-05	4	2	dgka	diacylglycerol kinase, alpha 80kDa [Source:Jamboree;Acc:XB-GENE-985269]
ENSXETG00000009438	655.782	0.152873	0.852353	0.34114	0.433283	0.660409	0.00428745	0.324295	0.00428745	4	2	taok1	TAO kinase 1 [Source:Jamboree;Acc:XB-GENE-956111]
ENSXETG00000009439	1682.05	-0.28764	0.653496	-0.351673	0.539613	0.605385	0.0333163	0.388198	0.0333163	4	8	pmel	premelanosome protein [Source:Jamboree;Acc:XB-GENE-6454505]
ENSXETG00000009445	497.197	0.278647	0.302175	0.148946	0.735904	0.695527	1.20812e-05	0.457548	1.20812e-05	4	1	git1	G protein-coupled receptor kinase interacting ArfGAP 1 [Source:Jamboree;Acc:XB-GENE-956125]
ENSXETG00000009446	78.849	0.319581	0.599265	0.00889496	0.991783	0.92246	0.000696095	0.616038	0.000696095	4	8	suox	sulfite oxidase [Source:Jamboree;Acc:XB-GENE-985202]
ENSXETG00000009449	172.7	0.275928	0.615337	0.299356	0.584458	0.61425	0.014919	0.381609	0.014919	4	2	ikzf4	IKAROS family zinc finger 4 (Eos) [Source:Jamboree;Acc:XB-GENE-1219102]
ENSXETG00000009465	354.429	-0.380996	0.111425	-0.314414	0.25313	-0.519415	0.0030558	-0.681583	0.0030558	4	10	cnnm3	cyclin M3 [Source:Jamboree;Acc:XB-GENE-981953]
ENSXETG00000009475	80.208	0.000745002	0.999687	-0.0927252	0.930791	-0.814846	0.00686989	-0.440435	0.00686989	4	5	nt5c2	5'-nucleotidase, cytosolic II [Source:Jamboree;Acc:XB-GENE-988875]
ENSXETG00000009480	65.7494	-0.463669	0.398251	-0.198458	0.845037	-0.736318	0.0260844	-0.653108	0.0260844	4	10	pcgf6	polycomb group ring finger 6 [Source:Jamboree;Acc:XB-GENE-6258271]
ENSXETG00000009482	2852.88	0.353147	0.340587	0.0405629	0.948103	-0.917124	1.82005e-05	-0.929137	1.82005e-05	4	7	pdcd11	programmed cell death 11 [Source:Jamboree;Acc:XB-GENE-967218]
ENSXETG00000009499	397.598	-0.17089	0.788047	-0.33659	0.377834	-0.567897	0.0094799	-0.095445	0.0094799	4	10	slc39a5	solute carrier family 39 (metal ion transporter), member 5 [Source:Jamboree;Acc:XB-GENE-952069]
ENSXETG00000009500	118.872	-0.331087	0.426751	-0.803878	0.00205202	-0.0290307	0.933205	-0.397935	0.933205	2	3	trim62	tripartite motif containing 62 [Source:Jamboree;Acc:XB-GENE-5907197]
ENSXETG00000009516	13417.5	0.195117	0.803503	0.13269	0.887765	-0.584169	0.0253054	0.130315	0.0253054	4	5	anp32c	acidic (leucine-rich) nuclear phosphoprotein 32 family, member C [Source:Jamboree;Acc:XB-GENE-991758]
ENSXETG00000009562	137.855	0.326139	0.757974	-0.237226	0.856465	1.27853	0.000628589	0.973455	0.000628589	4	6	hmx3	H6 family homeobox 3 [Source:Jamboree;Acc:XB-GENE-483776]
ENSXETG00000009564	2667.61	-0.613423	0.000581725	0.124851	0.812271	0.110451	0.6528	-0.289226	0.6528	1	3	bub3	budding uninhibited by benzimidazoles 3 homolog [Source:Jamboree;Acc:XB-GENE-955683]
ENSXETG00000009571	74.0863	0.861868	0.071783	0.152286	0.922068	1.38107	0.000134121	1.80706	0.000134121	4	6	cpxm2	carboxypeptidase X (M14 family), member 2 [Source:Jamboree;Acc:XB-GENE-990652]
ENSXETG00000009576	289.43	0.27691	0.693782	-0.0507736	0.949484	0.224215	0.569682	0.737748	0.569682	t	12	oat.2	ornithine aminotransferase, gene 2 [Source:Jamboree;Acc:XB-GENE-1005707]
ENSXETG00000009602	242.243	0.181964	0.74535	0.386449	0.204493	0.818262	2.3642e-05	0.330103	2.3642e-05	4	2	ankrd13c	ankyrin repeat domain 13C [Source:Jamboree;Acc:XB-GENE-5828071]
ENSXETG00000009634	1130.15	0.64189	0.00389954	0.461939	0.0880992	0.651646	0.000876473	0.64634	0.000876473	1+4	4	csrnp2	cysteine-serine-rich nuclear protein 2 [Source:Jamboree;Acc:XB-GENE-983697]
ENSXETG00000009649	310.364	-0.119425	0.910134	-0.363332	0.436483	-0.797792	0.00139748	-0.415935	0.00139748	4	7	xkrx	XK, Kell blood group complex subunit-related, X-linked [Source:Jamboree;Acc:XB-GENE-957186]
ENSXETG00000009660	35.8011	-0.141941	0.933989	-0.159346	0.916576	-0.61366	0.173773	-1.11648	0.173773	t	9	XB-GENE-5929403	26 serine protease [Source:Jamboree;Acc:XB-GENE-5929403]
ENSXETG00000009664	680.966	0.645139	0.00548581	0.464245	0.100857	0.90246	5.24839e-06	0.726202	5.24839e-06	1+4	4	eif2c4	eukaryotic translation initiation factor 2C, 4 [Source:Jamboree;Acc:XB-GENE-1006882]
ENSXETG00000009697	97.2332	0.347194	0.603208	0.429097	0.465725	-0.68792	0.0432895	-0.346737	0.0432895	4	5	c20orf26	chromosome 20 open reading frame 26 [Source:Jamboree;Acc:XB-GENE-5796298]
ENSXETG00000009717	1020.91	-0.0862482	0.916119	0.140568	0.8096	-0.131559	0.627832	-0.531333	0.627832	t	10	tln2	talin 2 [Source:Jamboree;Acc:XB-GENE-481871]
ENSXETG00000009718	5670.64	-0.397069	0.239772	-0.253893	0.612096	-0.472813	0.0366799	-0.553445	0.0366799	t	10	tpm1	tropomyosin 1 (alpha) [Source:Jamboree;Acc:XB-GENE-485946]
ENSXETG00000009720	155.477	0.330537	0.44333	0.171249	0.814521	0.57634	0.0143902	0.491643	0.0143902	4	1	lactb	lactamase, beta [Source:Jamboree;Acc:XB-GENE-5872866]
ENSXETG00000009764	268.469	0.0096419	0.986677	-0.0702863	0.930592	0.660048	0.000500937	0.328572	0.000500937	4	1	hsf3	heat shock transcription factor 3 [Source:Jamboree;Acc:XB-GENE-1021762]
ENSXETG00000009778	426.263	0.00096867	0.999687	0.0597579	0.93694	-0.60355	0.0375657	-0.204737	0.0375657	4	5	rsph3	radial spoke 3 homolog [Source:Jamboree;Acc:XB-GENE-989659]
ENSXETG00000009780	836.309	0.0169477	0.972854	0.0604816	0.930076	0.576791	0.000353732	0.171334	0.000353732	4	8	nckap5l	NCK-associated protein 5-like [Source:Jamboree;Acc:XB-GENE-6460510]
ENSXETG00000009783	528.598	-0.041831	0.94007	-0.346434	0.255683	-0.806543	2.25415e-05	-0.735294	2.25415e-05	4	10	ltv1	LTV1 homolog [Source:Jamboree;Acc:XB-GENE-1005068]
ENSXETG00000009807	2949.7	0.505018	0.0236722	0.42904	0.0859635	-0.799911	7.91555e-06	-1.0874	7.91555e-06	1+4	7	ddx23	DEAD (Asp-Glu-Ala-Asp) box polypeptide 23 [Source:Jamboree;Acc:XB-GENE-986212]
ENSXETG00000009815	119.931	0.132834	0.873501	-0.00310613	0.997272	-0.845376	0.000349197	-0.0883378	0.000349197	4	5	ccdc65	coiled-coil domain containing 65 [Source:Jamboree;Acc:XB-GENE-1002732]
ENSXETG00000009816	91.7317	-0.667152	0.0651495	-0.514824	0.22602	-0.726151	0.0120451	-1.11509	0.0120451	4	9	fkbp11	FK506 binding protein 11, 19 kDa [Source:Jamboree;Acc:XB-GENE-966311]
ENSXETG00000009828	71.4334	-0.0155431	0.986145	0.251865	0.761686	0.658965	0.0345794	0.69031	0.0345794	4	1	zar1	zygote arrest 1 [Source:Jamboree;Acc:XB-GENE-942424]
ENSXETG00000009829	510.176	0.429472	0.0259199	0.387525	0.0637824	0.549347	0.000390246	0.431397	0.000390246	4	2	slain2	SLAIN motif family, member 2 [Source:Jamboree;Acc:XB-GENE-6042481]
ENSXETG00000009858	408.805	-0.480077	0.0492111	-0.298442	0.383166	-0.522352	0.00743708	-0.505167	0.00743708	4	10	TMEM8B	transmembrane protein 8B [Source:HGNC Symbol;Acc:21427]
ENSXETG00000009864	377.264	0.168171	0.780671	0.107056	0.88981	0.604931	0.00299933	0.0900461	0.00299933	4	1	samd8	sterile alpha motif domain containing 8 [Source:Jamboree;Acc:XB-GENE-1012742]
ENSXETG00000009872	207.978	-0.182147	0.774441	-0.113264	0.88981	-0.547109	0.0171977	-0.395571	0.0171977	4	10	trhd	tumorhead [Source:Jamboree;Acc:XB-GENE-1214876]
ENSXETG00000009880	39.2032	-0.174301	0.873881	-0.211575	0.818542	-0.954194	0.00347384	-0.17101	0.00347384	4	5	gemin7	gem (nuclear organelle) associated protein 7 [Source:Jamboree;Acc:XB-GENE-6257393]
ENSXETG00000009918	589.938	0.0787004	0.927406	0.449314	0.0677423	0.583017	0.00137861	0.649538	0.00137861	4	2	gtf2e1	general transcription factor IIE, polypeptide 1, alpha 56kDa [Source:Jamboree;Acc:XB-GENE-959290]
ENSXETG00000009939	93.1904	-0.171961	0.839566	-0.123077	0.896484	-0.683977	0.00994828	-0.559371	0.00994828	4	10	prmt6	protein arginine methyltransferase 6 [Source:Jamboree;Acc:XB-GENE-5857258]
ENSXETG00000009955	2584.29	0.145579	0.796643	0.157279	0.76087	0.557609	0.00227284	0.148304	0.00227284	4	1	dennd1b	DENN/MADD domain containing 1B [Source:Jamboree;Acc:XB-GENE-981228]
ENSXETG00000009966	377.565	-0.23748	0.750314	-0.358958	0.50111	-0.568402	0.0457054	-0.103787	0.0457054	4	10	atp6v1g3	ATPase, H+ transporting, lysosomal 13kDa, V1 subunit G3 [Source:Jamboree;Acc:XB-GENE-949366]
ENSXETG00000009976	45.9298	0.545567	0.277036	0.463622	0.421713	-1.11988	0.0019267	-0.687659	0.0019267	4	7	slc39a11	solute carrier family 39 (metal ion transporter), member 11 [Source:Jamboree;Acc:XB-GENE-1003667]
ENSXETG00000009994	117.653	-0.220417	0.845965	0.00890632	0.992821	-0.911871	0.00772807	-0.297361	0.00772807	4	5	mycbpap	MYCBP associated protein [Source:Jamboree;Acc:XB-GENE-6257906]
ENSXETG00000010007	1316.28	-0.253886	0.646527	-0.0189482	0.979154	0.543206	0.0275041	0.405106	0.0275041	4	8	myo1e.2	myosin IE, gene 2 [Source:Jamboree;Acc:XB-GENE-5913944]
ENSXETG00000010012	2823.43	0.17581	0.691725	0.220685	0.567458	0.511676	0.00364016	0.307996	0.00364016	4	1	sec24d	SEC24 family, member D [Source:Jamboree;Acc:XB-GENE-1003364]
ENSXETG00000010015	300.955	-0.261824	0.466908	-0.144041	0.802568	-0.652668	0.000596381	-0.442553	0.000596381	4	10	slc37a1	solute carrier family 37 (glycerol-3-phosphate transporter), member 1 [Source:Jamboree;Acc:XB-GENE-5761876]
ENSXETG00000010017	1025.42	0.562145	0.199568	0.233479	0.789529	0.661231	0.0304395	0.691091	0.0304395	4	2	elovl3	ELOVL fatty acid elongase 3 [Source:Jamboree;Acc:XB-GENE-977704]
ENSXETG00000010019	329.626	-0.166118	0.883407	0.0294686	0.972758	-0.596158	0.0558977	-0.720789	0.0558977	t	10	gbf1	golgi brefeldin A resistant guanine nucleotide exchange factor 1 [Source:Jamboree;Acc:XB-GENE-1012128]
ENSXETG00000010025	1111.49	0.0873488	0.921334	0.175437	0.742429	0.532585	0.00693271	0.292216	0.00693271	4	1	suv420h1	suppressor of variegation 4-20 homolog 1 [Source:Jamboree;Acc:XB-GENE-852757]
ENSXETG00000010030	912.091	-0.485164	0.131045	-0.386263	0.317428	-0.504841	0.0350719	-0.567216	0.0350719	4	10	myadm	myeloid-associated differentiation marker [Source:Jamboree;Acc:XB-GENE-966240]
ENSXETG00000010058	2893.41	0.231009	0.736079	0.286413	0.62349	0.815131	0.00111499	0.440562	0.00111499	4	2	xarp	Axin-related protein [Source:Jamboree;Acc:XB-GENE-6449828]
ENSXETG00000010071	150.101	0.412175	0.23434	0.630727	0.0186496	0.401241	0.102633	0.574992	0.102633	2	2	ccdc84	coiled-coil domain containing 84 [Source:Jamboree;Acc:XB-GENE-923273]
ENSXETG00000010086	134.085	0.428335	0.111114	0.333045	0.301287	0.721556	0.000151254	0.383339	0.000151254	4	2	gbas	glioblastoma amplified sequence [Source:Jamboree;Acc:XB-GENE-5829147]
ENSXETG00000010087	1832.9	0.582488	0.0203113	0.92764	1.69665e-05	0.731465	0.000337993	0.498719	0.000337993	1+2+4	4	mll	myeloid/lymphoid or mixed-lineage leukemia (trithorax homolog) [Source:Jamboree;Acc:XB-GENE-922912]
ENSXETG00000010088	145.022	-0.340215	0.375009	-0.561211	0.0474445	-0.108606	0.759927	-0.184104	0.759927	2	3	mrps17	mitochondrial ribosomal protein S17 [Source:Jamboree;Acc:XB-GENE-5730000]
ENSXETG00000010098	2301.24	0.155478	0.658524	-0.177182	0.600433	-0.520023	0.000380579	-0.173396	0.000380579	4	5	eef1b2	eukaryotic translation elongation factor 1 beta 2 [Source:Jamboree;Acc:XB-GENE-966955]
ENSXETG00000010124	652.699	0.00834105	0.983638	-0.204295	0.454692	-0.591909	3.07131e-05	-0.171669	3.07131e-05	4	5	tmprss4	transmembrane protease, serine 4 [Source:Jamboree;Acc:XB-GENE-940762]
ENSXETG00000010162	7.94207	-0.338871	0.839057	1.16517	0.0313849	-0.34555	0.658021	0.29758	0.658021	2	11	btg4	B-cell translocation gene 4 [Source:Jamboree;Acc:XB-GENE-941937]
ENSXETG00000010168	520.499	0.0934239	0.921042	0.204855	0.695868	0.6678	0.00111499	0.351615	0.00111499	4	1	bnip3l	BCL2/adenovirus E1B 19kDa interacting protein 3-like [Source:Jamboree;Acc:XB-GENE-949760]
ENSXETG00000010169	222.191	-0.0672588	0.94007	0.591548	0.0368295	0.204755	0.500971	0.310625	0.500971	2	11	alg9	asparagine-linked glycosylation 9, alpha-1,2-mannosyltransferase homolog [Source:Jamboree;Acc:XB-GENE-6036140]
ENSXETG00000010195	92.4803	-0.661886	0.253369	-0.135302	0.928989	-0.968928	0.0124663	-0.704713	0.0124663	4	10	c9orf96	chromosome 9 open reading frame 96 [Source:Jamboree;Acc:XB-GENE-996507]
ENSXETG00000010199	114.809	0.409343	0.373282	0.517663	0.185176	0.99906	8.222e-05	0.535371	8.222e-05	4	4	jund.2	jun D proto-oncogene, gene 2 [Source:Jamboree;Acc:XB-GENE-1021801]
ENSXETG00000010229	22.7385	-0.310039	0.71355	-0.510422	0.383166	-0.911717	0.0149217	-0.37855	0.0149217	4	10	prdx3	peroxiredoxin 3 [Source:Jamboree;Acc:XB-GENE-994377]
ENSXETG00000010231	8.17664	-0.305011	0.873501	-0.108036	0.936604	1.42939	0.00312014	1.05636	0.00312014	4	6	rgs10	regulator of G-protein signaling 10 [Source:Jamboree;Acc:XB-GENE-994412]
ENSXETG00000010244	199.109	-0.24795	0.658524	-0.156333	0.843795	-0.509233	0.044443	-0.741911	0.044443	4	10	nova1	neuro-oncological ventral antigen 1 [Source:Jamboree;Acc:XB-GENE-949963]
ENSXETG00000010248	1091.95	-0.0862831	0.928789	0.0792334	0.928989	0.725777	0.000547222	0.440434	0.000547222	4	8	prkd1	protein kinase D1 [Source:Jamboree;Acc:XB-GENE-487626]
ENSXETG00000010282	4460.12	1.25772	2.45284e-08	0.228198	0.713503	0.885258	0.000163352	1.4696	0.000163352	1+4	11	cdx1	caudal type homeobox 1 [Source:Jamboree;Acc:XB-GENE-485396]
ENSXETG00000010288	197.238	-0.206198	0.82286	-0.143894	0.891587	-0.679415	0.0215415	-0.4534	0.0215415	4	10	atxn3	ataxin 3 [Source:Jamboree;Acc:XB-GENE-971501]
ENSXETG00000010291	320.37	0.532883	0.0144733	0.205152	0.628589	0.0765268	0.813403	0.213316	0.813403	1	11	PTPRG	protein tyrosine phosphatase, receptor type, G [Source:HGNC Symbol;Acc:9671]
ENSXETG00000010300	120.555	-0.328314	0.39689	-0.281201	0.523412	-0.590499	0.00925272	-0.667387	0.00925272	4	10	lgmn	legumain [Source:Jamboree;Acc:XB-GENE-950605]
ENSXETG00000010302	111.581	-0.21893	0.756038	-0.437121	0.291755	-0.628078	0.0189593	-0.482257	0.0189593	4	10	chga	chromogranin A (parathyroid secretory protein 1) [Source:Jamboree;Acc:XB-GENE-960411]
ENSXETG00000010307	935.487	0.390413	0.443245	0.453263	0.332179	0.698226	0.0121042	0.443214	0.0121042	4	2	btbd7	BTB (POZ) domain containing 7 [Source:Jamboree;Acc:XB-GENE-6042423]
ENSXETG00000010336	423.274	-0.00985146	0.984115	-0.207082	0.597627	0.611272	0.000268971	0.325884	0.000268971	4	8	pigq	phosphatidylinositol glycan anchor biosynthesis, class Q [Source:Jamboree;Acc:XB-GENE-5867565]
ENSXETG00000010380	3490.27	0.190755	0.675959	0.0775129	0.921343	0.637123	0.00051606	0.514724	0.00051606	4	1	acvr1	activin A receptor, type I [Source:Jamboree;Acc:XB-GENE-478850]
ENSXETG00000010397	1231.61	0.466032	0.0133017	0.530123	0.00391401	0.589199	0.000155388	0.401707	0.000155388	2+4	2	gcc2	GRIP and coiled-coil domain containing 2 [Source:Jamboree;Acc:XB-GENE-5886610]
ENSXETG00000010408	98.8249	0.151961	0.890579	0.36472	0.50627	0.676173	0.0158801	0.218645	0.0158801	4	2	sar1b	SAR1 homolog B [Source:Jamboree;Acc:XB-GENE-944209]
ENSXETG00000010415	3827.54	0.366831	0.343886	0.388962	0.30971	0.752321	0.000809244	0.770728	0.000809244	4	2	zbtb10	zinc finger and BTB domain containing 10 [Source:Jamboree;Acc:XB-GENE-1021753]
ENSXETG00000010424	97.4274	-0.539391	0.156167	-0.455603	0.287598	-0.448562	0.128197	-0.602257	0.128197	t	3	zfand1	zinc finger, AN1-type domain 1 [Source:Jamboree;Acc:XB-GENE-1217582]
ENSXETG00000010425	130.088	-0.137706	0.904484	0.0533171	0.945979	-0.770422	0.00810227	-0.226141	0.00810227	4	5	chmp4c	chromatin modifying protein 4C [Source:Jamboree;Acc:XB-GENE-954321]
ENSXETG00000010434	1392.9	0.267554	0.68203	0.321244	0.588401	0.987585	0.000147455	0.674867	0.000147455	4	6	fzd4	frizzled family receptor 4 [Source:Jamboree;Acc:XB-GENE-478210]
ENSXETG00000010436	435.708	0.117327	0.88163	0.132552	0.848501	-0.502122	0.0179452	-0.272025	0.0179452	4	5	me3	malic enzyme 3, NADP(+)-dependent, mitochondrial [Source:Jamboree;Acc:XB-GENE-973120]
ENSXETG00000010440	2041.32	-0.0299015	0.962751	-0.122743	0.865641	0.501223	0.0155829	0.257766	0.0155829	4	8	eed	embryonic ectoderm development [Source:Jamboree;Acc:XB-GENE-491480]
ENSXETG00000010448	6671.29	-0.597177	1.12172e-06	0.20831	0.333409	0.247064	0.0630475	-0.435017	0.0630475	1	3	prrc2c	proline-rich coiled-coil 2C [Source:Jamboree;Acc:XB-GENE-984671]
ENSXETG00000010452	113.021	0.63074	0.323702	0.334219	0.750769	0.485825	0.300934	0.883562	0.300934	t	4	gab2	GRB2-associated binding protein 2 [Source:Jamboree;Acc:XB-GENE-494700]
ENSXETG00000010491	223.102	-0.0663412	0.94007	0.209951	0.833286	-0.895905	0.00385622	-0.63409	0.00385622	4	7	pcbp2	poly(rC) binding protein 2 [Source:Jamboree;Acc:XB-GENE-5903797]
ENSXETG00000010527	393.791	0.0902592	0.94007	0.0613141	0.933274	-0.722055	0.00921823	-0.0824624	0.00921823	4	5	rsph1	radial spoke head 1 homolog [Source:Jamboree;Acc:XB-GENE-5945700]
ENSXETG00000010528	321.711	0.516681	0.0502256	-0.109399	0.88981	0.142365	0.645582	0.508633	0.645582	t	11	ppp3cb	protein phosphatase 3, catalytic subunit, beta isozyme [Source:Jamboree;Acc:XB-GENE-949827]
ENSXETG00000010536	868.527	-0.0311858	0.96222	0.00440056	0.994981	-1.44536	7.18977e-14	-1.30562	7.18977e-14	4	9	bmp1	bone morphogenetic protein 1 [Source:Jamboree;Acc:XB-GENE-479191]
ENSXETG00000010567	809.075	0.109635	0.882376	0.0258249	0.962669	0.597863	0.00142141	0.350769	0.00142141	4	1	tab3	TGF-beta activated kinase 1/MAP3K7 binding protein 3 [Source:Jamboree;Acc:XB-GENE-942652]
ENSXETG00000010583	328.701	-0.20873	0.624091	-0.461111	0.0710024	-0.671474	0.000443948	-0.285833	0.000443948	4	10	crip3	cysteine-rich protein 3 [Source:Jamboree;Acc:XB-GENE-5943480]
ENSXETG00000010587	47.4479	-0.283562	0.766561	-0.713139	0.150117	-0.345139	0.438021	-1.08462	0.438021	t	3	dlk2	delta-like 2 homolog [Source:Jamboree;Acc:XB-GENE-6049768]
ENSXETG00000010619	334.503	-0.0826549	0.94007	0.144116	0.898369	-0.629526	0.0411916	-0.395563	0.0411916	4	5	emp3	epithelial membrane protein 3 [Source:Jamboree;Acc:XB-GENE-952486]
ENSXETG00000010621	234.263	-0.0651516	0.94007	-0.069989	0.930791	-0.861812	0.00012459	-0.330415	0.00012459	4	5	ccdc63	coiled-coil domain containing 63 [Source:Jamboree;Acc:XB-GENE-5873552]
ENSXETG00000010627	1334.37	0.292653	0.286493	0.274576	0.353578	0.563757	0.000717166	0.273338	0.000717166	4	1	rnf146	ring finger protein 146 [Source:Jamboree;Acc:XB-GENE-974778]
ENSXETG00000010644	1217.21	-0.0328887	0.960874	0.0223813	0.971955	-0.563556	0.00874705	-0.327446	0.00874705	4	5	ppp3cc	protein phosphatase 3, catalytic subunit, gamma isozyme [Source:Jamboree;Acc:XB-GENE-961157]
ENSXETG00000010662	223.574	-0.235592	0.770873	-0.131208	0.906792	-0.550591	0.0714291	-1.14302	0.0714291	t	9	ap3b2	adaptor-related protein complex 3, beta 2 subunit [Source:Jamboree;Acc:XB-GENE-1013377]
ENSXETG00000010676	1084.37	-1.10972	1.42138e-12	0.00494003	0.99277	-0.156302	0.488728	-0.701104	0.488728	1	3	maea	macrophage erythroblast attacher [Source:Jamboree;Acc:XB-GENE-483832]
ENSXETG00000010688	226.388	-0.0889184	0.928354	-0.0501603	0.930791	-0.612349	0.00599743	-0.278654	0.00599743	4	5	fam188b	family with sequence similarity 188, member B [Source:Jamboree;Acc:XB-GENE-6456867]
ENSXETG00000010704	43.4295	-0.0629675	0.945852	-0.314947	0.687848	-0.723879	0.0410925	-0.830745	0.0410925	4	10	XB-GENE-877239	Putative ortholog of gDPD domain containing protein [Similar to Homo sapien gene from Source:RefSeq;Acc:NM_182833], 1 of 1 [Source:Jamboree;Acc:XB-GENE-877239]
ENSXETG00000010723	160.545	0.162702	0.893699	-0.0551247	0.949103	0.415097	0.242424	0.852398	0.242424	t	12	p2ry2	purinergic receptor P2Y, G-protein coupled, 2 [Source:Jamboree;Acc:XB-GENE-1005097]
ENSXETG00000010728	3487.49	0.28821	0.449168	0.258019	0.55081	0.723518	0.000262157	0.421593	0.000262157	4	2	med13	mediator complex subunit 13 [Source:Jamboree;Acc:XB-GENE-1000947]
ENSXETG00000010736	245.18	-0.101312	0.928789	-0.324725	0.533493	-0.853981	0.000741288	-0.59063	0.000741288	4	7	vmp1	vacuole membrane protein 1 [Source:Jamboree;Acc:XB-GENE-1000954]
ENSXETG00000010738	4339.21	0.104833	0.755805	0.319038	0.0365445	0.560661	1.14884e-06	0.314432	1.14884e-06	4	1	cltc	clathrin, heavy chain (Hc) [Source:Jamboree;Acc:XB-GENE-984047]
ENSXETG00000010771	189.853	-0.398896	0.0910449	-0.267032	0.388456	-0.598124	0.000787188	-0.527908	0.000787188	4	10	tsta3	tissue specific transplantation antigen P35B [Source:Jamboree;Acc:XB-GENE-5754213]
ENSXETG00000010773	103.212	-0.0767438	0.94007	0.0831392	0.930592	-0.627847	0.0138581	0.0173941	0.0138581	4	5	DPCD	Protein DPCD [Source:UniProtKB/Swiss-Prot;Acc:A4IHF8]
ENSXETG00000010781	97.7532	0.0102095	0.991548	0.174966	0.900862	-1.18582	0.0018205	-0.222193	0.0018205	4	7	pacrg	PARK2 co-regulated [Source:Jamboree;Acc:XB-GENE-6258806]
ENSXETG00000010784	454.024	-0.287975	0.580373	0.149577	0.858336	-0.591605	0.0184104	-0.492284	0.0184104	4	10	COL5A2	collagen, type V, alpha 2 [Source:HGNC Symbol;Acc:2210]
ENSXETG00000010799	256.564	0.534675	0.0150721	0.371055	0.180999	0.33108	0.107152	0.570383	0.107152	1	2		Uncharacterized protein [Source:UniProtKB/TrEMBL;Acc:F6WFR9]
ENSXETG00000010836	909.104	-0.159414	0.849371	-0.126597	0.887734	-0.708178	0.00317949	-0.616839	0.00317949	4	10	foxd3	forkhead box D3 [Source:Jamboree;Acc:XB-GENE-487289]
ENSXETG00000010838	209.62	0.0956383	0.92692	-0.0863498	0.927902	0.565436	0.0124164	0.109008	0.0124164	4	8	atg4c	ATG4 autophagy related 4 homolog C [Source:Jamboree;Acc:XB-GENE-941086]
ENSXETG00000010865	4428.55	0.573614	0.135431	0.351151	0.542169	0.444527	0.144073	0.73755	0.144073	t	4	aldh1a2	aldehyde dehydrogenase 1 family, member A2 [Source:Jamboree;Acc:XB-GENE-1012909]
ENSXETG00000010891	43.0593	0.196173	0.871236	-0.0781297	0.930791	-0.924244	0.0111735	0.166778	0.0111735	4	5	tcte1	t-complex-associated-testis-expressed 1 [Source:Jamboree;Acc:XB-GENE-996398]
ENSXETG00000010905	54.0101	-0.113887	0.929082	-0.369745	0.533589	-0.670232	0.0348958	-0.0417084	0.0348958	4	5	ube2f	ubiquitin-conjugating enzyme E2F (putative) [Source:Jamboree;Acc:XB-GENE-960076]
ENSXETG00000010910	3572.68	0.241574	0.654577	0.257758	0.627926	0.906343	5.06336e-05	0.721333	5.06336e-05	4	6	sh3bp4	SH3-domain binding protein 4 [Source:Jamboree;Acc:XB-GENE-970857]
ENSXETG00000010924	471.573	-0.330226	0.334183	-0.285524	0.464581	-0.518073	0.0125857	-0.431321	0.0125857	4	10	slc44a4	solute carrier family 44, member 4 [Source:Jamboree;Acc:XB-GENE-485457]
ENSXETG00000010931	417.689	-0.040952	0.954301	0.031002	0.962734	-0.513534	0.034563	-0.25618	0.034563	4	10	rdbp	RD RNA binding protein [Source:Jamboree;Acc:XB-GENE-482911]
ENSXETG00000010946	303.755	0.0554045	0.94007	-0.310986	0.346839	-0.510266	0.00946708	-0.388457	0.00946708	4	10	pabpc4	poly(A) binding protein, cytoplasmic 4 (inducible form) [Source:Jamboree;Acc:XB-GENE-485185]
ENSXETG00000010956	1682.37	0.379888	0.280138	0.300812	0.487479	0.579611	0.00857166	0.497737	0.00857166	4	2	mycl1	v-myc myelocytomatosis viral oncogene homolog 1, lung carcinoma derived [Source:Jamboree;Acc:XB-GENE-6453835]
ENSXETG00000010989	232.644	0.640266	0.0351859	0.462891	0.221678	0.134495	0.735345	0.232078	0.735345	1	11	st3gal1	ST3 beta-galactoside alpha-2,3-sialyltransferase 1 [Source:Jamboree;Acc:XB-GENE-961931]
ENSXETG00000010991	251.555	0.102195	0.867135	0.22237	0.487479	0.566238	0.000366423	0.411174	0.000366423	4	1	ercc4	excision repair cross-complementing rodent repair deficiency, complementation group 4 [Source:Jamboree;Acc:XB-GENE-986815]
ENSXETG00000011046	2188.35	-0.269468	0.752887	-0.0442403	0.960872	-0.667178	0.038476	-0.662846	0.038476	4	10	nr2f5	nuclear receptor subfamily 2, group F, member 5 [Source:Jamboree;Acc:XB-GENE-486334]
ENSXETG00000011050	123.921	0.288634	0.756038	0.0677535	0.943011	0.935744	0.00497688	0.834477	0.00497688	4	6	txnip	thioredoxin interacting protein [Source:Jamboree;Acc:XB-GENE-968442]
ENSXETG00000011059	1679.64	0.260457	0.656609	0.269505	0.642983	0.779216	0.00151686	0.593279	0.00151686	4	2	spag9	sperm associated antigen 9 [Source:Jamboree;Acc:XB-GENE-484511]
ENSXETG00000011072	384.486	-1.25119	1.58509e-08	-0.0975502	0.916576	-0.346765	0.187213	-1.2139	0.187213	1	3	tmem63c	transmembrane protein 63C [Source:Jamboree;Acc:XB-GENE-992232]
ENSXETG00000011082	239.014	0.281839	0.594196	-0.0104925	0.989539	0.593031	0.0183548	0.466283	0.0183548	4	1	tmed8	transmembrane emp24 protein transport domain containing 8 [Source:Jamboree;Acc:XB-GENE-6258012]
ENSXETG00000011088	141.51	0.206429	0.735142	0.208339	0.720196	0.66227	0.00274794	0.298899	0.00274794	4	1	adck1	aarF domain containing kinase 1 [Source:Jamboree;Acc:XB-GENE-1006945]
ENSXETG00000011102	58.4849	0.321035	0.63744	0.0629891	0.940175	-0.823489	0.0154039	-0.424674	0.0154039	4	5	ttc32	tetratricopeptide repeat domain 32 [Source:Jamboree;Acc:XB-GENE-1001928]
ENSXETG00000011104	160.55	-0.458966	0.25026	-0.101204	0.924284	-0.896409	0.00050445	-0.346912	0.00050445	4	10	cyp2a13	cytochrome P450, family 2, subfamily A, polypeptide 13 [Source:RefSeq peptide;Acc:NP_001004878]
ENSXETG00000011133	1737.41	-0.0932604	0.94007	0.034195	0.966748	-0.645478	0.0267719	-0.576305	0.0267719	4	10	c8b	complement component 8, beta polypeptide [Source:Jamboree;Acc:XB-GENE-998160]
ENSXETG00000011135	1632.97	0.761914	0.0177709	0.499696	0.233739	-0.330738	0.308691	0.0741587	0.308691	1	11	c8a	complement component 8, alpha polypeptide [Source:Jamboree;Acc:XB-GENE-980231]
ENSXETG00000011141	1375.84	0.240411	0.601641	0.343827	0.350641	0.848051	3.65252e-05	0.561681	3.65252e-05	4	2	phf13	PHD finger protein 13 [Source:Jamboree;Acc:XB-GENE-951412]
ENSXETG00000011158	980.407	-0.13396	0.834729	0.101564	0.886491	0.64405	0.000527526	-0.0230164	0.000527526	4	8	pcdh18	protocadherin 18 [Source:Jamboree;Acc:XB-GENE-486209]
ENSXETG00000011165	3802.78	-0.523746	4.35153e-07	-0.285192	0.0358541	-0.147624	0.231899	-0.424178	0.231899	1	3		Peptidyl-prolyl cis-trans isomerase [Source:UniProtKB/TrEMBL;Acc:F6YTY1]
ENSXETG00000011176	5551.17	0.354656	0.237001	0.349804	0.257455	0.671182	0.000380579	0.262669	0.000380579	4	2	mll2	myeloid/lymphoid or mixed-lineage leukemia 2 [Source:Jamboree;Acc:XB-GENE-855725]
ENSXETG00000011180	8518.55	0.0803815	0.925395	0.135831	0.82295	0.428858	0.0258415	0.536973	0.0258415	t	12	rhebl1	Ras homolog enriched in brain like 1 [Source:Jamboree;Acc:XB-GENE-493839]
ENSXETG00000011184	1710.54	0.376986	0.192621	0.334899	0.297369	0.959515	2.25638e-07	0.663493	2.25638e-07	4	6	lmbr1l	limb region 1 homolog-like [Source:Jamboree;Acc:XB-GENE-5859052]
ENSXETG00000011188	1422.84	-0.23587	0.602772	-0.14906	0.827109	-0.58277	0.00529837	-0.346383	0.00529837	4	10	prph	peripherin [Source:Jamboree;Acc:XB-GENE-493857]
ENSXETG00000011189	2017.27	0.289179	0.523776	0.334849	0.432858	0.421155	0.0845737	0.577937	0.0845737	t	2	gli2	GLI family zinc finger 2 [Source:Jamboree;Acc:XB-GENE-481810]
ENSXETG00000011206	837.512	0.137566	0.769324	0.194616	0.597627	0.607665	0.000133906	0.458843	0.000133906	4	1	c15orf24	chromosome 15 open reading frame 24 [Source:Jamboree;Acc:XB-GENE-945123]
ENSXETG00000011220	666.471	0.200729	0.436128	0.367242	0.034742	0.534937	6.80085e-05	0.41178	6.80085e-05	4	2	mpp5	membrane protein, palmitoylated 5 (MAGUK p55 subfamily member 5) [Source:Jamboree;Acc:XB-GENE-978290]
ENSXETG00000011222	342.204	-0.0861676	0.935456	-0.651397	0.0267836	-0.724497	0.00227022	-0.322108	0.00227022	2+4	10	atp6v1d	ATPase, H+ transporting, lysosomal 34kDa, V1 subunit D [Source:Jamboree;Acc:XB-GENE-973447]
ENSXETG00000011228	363.413	0.245714	0.735153	-0.0167038	0.984198	0.843258	0.00143654	0.756039	0.00143654	4	6	tk2	thymidine kinase 2, mitochondrial [Source:Jamboree;Acc:XB-GENE-983640]
ENSXETG00000011232	25.955	-0.25246	0.838961	-0.151401	0.91654	-1.01111	0.0135814	-0.921031	0.0135814	4	9	efcab4b	EF-hand calcium binding domain 4B [Source:Jamboree;Acc:XB-GENE-6038602]
ENSXETG00000011235	177.896	0.15252	0.809363	0.12198	0.861554	0.5147	0.0108071	0.524296	0.0108071	4	12	ccdc94	coiled-coil domain containing 94 [Source:Jamboree;Acc:XB-GENE-5938025]
ENSXETG00000011243	1657.82	0.355523	0.344658	0.315491	0.458487	0.700819	0.0013426	0.432708	0.0013426	4	2	maml1	mastermind-like 1 [Source:Jamboree;Acc:XB-GENE-1033859]
ENSXETG00000011255	3235	0.154949	0.775338	0.176033	0.718413	0.667013	0.000263453	0.336539	0.000263453	4	1	cdt1	chromatin licensing and DNA replication factor 1 [Source:Jamboree;Acc:XB-GENE-1014888]
ENSXETG00000011262	17.8727	-0.375814	0.697198	-0.097124	0.930791	-2.02392	2.32234e-05	-0.793477	2.32234e-05	4	7	c20orf85	chromosome 20 open reading frame 85 [Source:Jamboree;Acc:XB-GENE-6032450]
ENSXETG00000011269	170.752	-0.579427	0.250781	-0.233223	0.821858	-0.957532	0.00350171	-1.01665	0.00350171	4	9	cdh15	cadherin 15, M-cadherin (myotubule) [Source:Jamboree;Acc:XB-GENE-983662]
ENSXETG00000011272	2173.43	-0.208235	0.58808	-0.0733106	0.921358	-0.689982	6.98029e-05	-0.549728	6.98029e-05	4	10	bmp7.1	bone morphogenetic protein 7, gene 1 [Source:Jamboree;Acc:XB-GENE-486014]
ENSXETG00000011276	30.769	-0.938369	0.0414598	-0.639396	0.258426	-0.540185	0.19832	-1.03718	0.19832	1	9	slc22a31	solute carrier family 22, member 31 [Source:Jamboree;Acc:XB-GENE-6048942]
ENSXETG00000011309	66.265	-0.15286	0.862686	-0.177584	0.813358	-0.617973	0.020329	-0.093375	0.020329	4	10	ebf3	early B-cell factor 3 [Source:Jamboree;Acc:XB-GENE-962543]
ENSXETG00000011330	143.807	-0.238572	0.687978	-0.322328	0.495801	-0.706385	0.00415078	-0.717401	0.00415078	4	10	tmem106b	transmembrane protein 106B [Source:Jamboree;Acc:XB-GENE-5843726]
ENSXETG00000011333	176.576	-0.291501	0.79889	-0.475454	0.545827	-1.43126	0.000153959	-0.74013	0.000153959	4	7	scin	scinderin [Source:Jamboree;Acc:XB-GENE-957027]
ENSXETG00000011340	1640.61	-0.268027	0.283201	-0.424816	0.0282268	-0.509802	0.00085246	-0.151435	0.00085246	4	10	nme2	non-metastatic cells 2, protein (NM23B) expressed in [Source:Jamboree;Acc:XB-GENE-923233]
ENSXETG00000011371	121.161	-0.71696	0.0899527	-0.2977	0.708825	-1.21122	0.000147462	-1.12819	0.000147462	4	9	ccdc64b	coiled-coil domain containing 64B [Source:Jamboree;Acc:XB-GENE-5747721]
ENSXETG00000011374	8416.86	0.374164	0.0463401	0.537517	0.00122207	0.449485	0.0022522	0.216262	0.0022522	2	11	srrm2	serine/arginine repetitive matrix 2 [Source:Jamboree;Acc:XB-GENE-5909454]
ENSXETG00000011375	350.153	1.01375	6.7276e-06	0.276036	0.59473	0.718155	0.00159355	0.883824	0.00159355	1+4	4	mmp25	matrix metallopeptidase 25 [Source:Jamboree;Acc:XB-GENE-5944489]
ENSXETG00000011386	28701.6	0.195175	0.739738	0.16614	0.802568	-0.911301	1.34943e-05	-0.88446	1.34943e-05	4	7	hnrnpu	heterogeneous nuclear ribonucleoprotein U (scaffold attachment factor A) [Source:Jamboree;Acc:XB-GENE-490782]
ENSXETG00000011394	614.241	0.174026	0.766239	0.152128	0.816269	0.799182	6.23918e-05	0.422319	6.23918e-05	4	1	taf5	TAF5 RNA polymerase II, TATA box binding protein (TBP)-associated factor, 100kDa [Source:Jamboree;Acc:XB-GENE-1004611]
ENSXETG00000011414	187.484	-0.44475	0.323441	-0.313298	0.612096	-0.789411	0.00413253	-0.655843	0.00413253	4	10	dusp22	dual specificity phosphatase 22 [Source:Jamboree;Acc:XB-GENE-486791]
ENSXETG00000011443	476.77	-0.0252288	0.965334	-0.0874506	0.902481	0.646558	0.000200352	0.187858	0.000200352	4	8	fbxo33	F-box protein 33 [Source:Jamboree;Acc:XB-GENE-993620]
ENSXETG00000011486	96.9146	0.409279	0.55754	0.0429877	0.965012	0.655481	0.0685636	0.831198	0.0685636	t	12	col6a1	collagen, type VI, alpha 1 [Source:Jamboree;Acc:XB-GENE-998856]
ENSXETG00000011501	140.22	-0.454786	0.234618	-0.08132	0.930791	-0.707761	0.00523728	-0.342327	0.00523728	4	10	c9orf23	chromosome 9 open reading frame 23 [Source:Jamboree;Acc:XB-GENE-5793607]
ENSXETG00000011508	141.916	-0.247636	0.653502	-0.219038	0.718106	-0.78823	0.00109231	-0.757576	0.00109231	4	10	manea	mannosidase, endo-alpha [Source:Jamboree;Acc:XB-GENE-5814476]
ENSXETG00000011510	482.668	-0.385587	0.460271	-0.0541535	0.945049	-0.749938	0.00747391	-0.784869	0.00747391	4	10	pou3f1	POU class 3 homeobox 1 [Source:Jamboree;Acc:XB-GENE-853354]
ENSXETG00000011514	44.7253	-0.0438351	0.960874	-0.169385	0.865641	-0.191789	0.660803	-0.756575	0.660803	t	10	timp3	TIMP metallopeptidase inhibitor 3 [Source:Jamboree;Acc:XB-GENE-482400]
ENSXETG00000011530	176.584	0.164741	0.788893	-0.178015	0.756135	0.516791	0.0130987	0.315582	0.0130987	4	1	akr1b1	aldo-keto reductase family 1, member B1 (aldose reductase) [Source:Jamboree;Acc:XB-GENE-5821742]
ENSXETG00000011538	5092.08	-0.252103	0.586311	-0.197483	0.726744	-0.843205	5.61122e-05	-0.664371	5.61122e-05	4	10	mlf2	myeloid leukemia factor 2 [Source:Jamboree;Acc:XB-GENE-491238]
ENSXETG00000011544	429.487	-0.263925	0.582249	-0.29993	0.501633	-0.870792	8.222e-05	-0.643116	8.222e-05	4	10	XB-GENE-5901520	hypothetical protein LOC100127624 [Source:Jamboree;Acc:XB-GENE-5901520]
ENSXETG00000011547	575.872	0.160502	0.854162	0.129376	0.887734	0.783186	0.00114162	0.53218	0.00114162	4	1	zxdc	ZXD family zinc finger C [Source:Jamboree;Acc:XB-GENE-1033000]
ENSXETG00000011551	1722.36	0.0499841	0.945859	0.150937	0.865641	-0.674933	0.00781412	0.100781	0.00781412	4	5	aldh1l1	aldehyde dehydrogenase 1 family, member L1 [Source:Jamboree;Acc:XB-GENE-1016237]
ENSXETG00000011562	1699.16	0.270373	0.314789	0.13648	0.765316	0.556395	0.000461703	0.440185	0.000461703	4	1	luc7l	LUC7-like [Source:Jamboree;Acc:XB-GENE-6085956]
ENSXETG00000011563	305.727	-0.354706	0.496021	0.0834806	0.930791	-0.560749	0.0496545	-0.489725	0.0496545	4	10	itfg3	integrin alpha FG-GAP repeat containing 3 [Source:Jamboree;Acc:XB-GENE-5891978]
ENSXETG00000011565	44.8784	0.0587134	0.947011	0.0964112	0.930791	0.989929	0.000417102	0.483649	0.000417102	4	8	mdfic	MyoD family inhibitor domain containing [Source:Jamboree;Acc:XB-GENE-494590]
ENSXETG00000011566	24.6546	0.0455587	0.971486	-0.276069	0.839742	-1.80453	0.000121061	-0.57493	0.000121061	4	7	tfec	transcription factor EC [Source:Jamboree;Acc:XB-GENE-986001]
ENSXETG00000011571	575.347	-0.13465	0.901299	-0.492049	0.230598	-0.783996	0.00312643	-0.300764	0.00312643	4	10	atp6v0a4	ATPase, H+ transporting, lysosomal V0 subunit a4 [Source:Jamboree;Acc:XB-GENE-493197]
ENSXETG00000011594	175.389	-0.555087	0.119692	-0.714619	0.0252898	-0.636597	0.01691	-0.824776	0.01691	2+4	9	nr2f1	nuclear receptor subfamily 2, group F, member 1 [Source:Jamboree;Acc:XB-GENE-480018]
ENSXETG00000011619	637.956	0.479292	0.179171	0.284503	0.610582	0.90564	0.000134271	1.03244	0.000134271	4	4	ppp1r16a	protein phosphatase 1, regulatory (inhibitor) subunit 16A [Source:Jamboree;Acc:XB-GENE-5762924]
ENSXETG00000011622	1669.08	0.328791	0.192615	0.509674	0.0121082	0.677399	3.65252e-05	0.450844	3.65252e-05	2+4	2	raver1	ribonucleoprotein, PTB-binding 1 [Source:Jamboree;Acc:XB-GENE-1007876]
ENSXETG00000011623	874.582	0.374482	0.112337	0.453098	0.0370804	0.583537	0.000515094	0.546642	0.000515094	4	2	tyk2	tyrosine kinase 2 [Source:Jamboree;Acc:XB-GENE-993652]
ENSXETG00000011624	241.767	0.0683472	0.94007	-0.0797302	0.930791	0.642466	0.00743708	0.255077	0.00743708	4	1		Uncharacterized protein [Source:UniProtKB/TrEMBL;Acc:F7CMF1]
ENSXETG00000011649	81.4875	0.20456	0.850455	0.0883975	0.930791	0.538841	0.111546	0.723629	0.111546	t	12	cdkn2d	cyclin-dependent kinase inhibitor 2D (p19, inhibits CDK4) [Source:Jamboree;Acc:XB-GENE-483786]
ENSXETG00000011658	2564.5	0.251483	0.37334	0.297367	0.243919	0.532752	0.000782846	0.401586	0.000782846	4	2	kif5b	kinesin family member 5B [Source:Jamboree;Acc:XB-GENE-854737]
ENSXETG00000011660	1040.17	0.0767885	0.930145	-0.0288153	0.9598	0.557688	0.00376764	0.447937	0.00376764	4	1	epc1	enhancer of polycomb homolog 1 [Source:Jamboree;Acc:XB-GENE-493119]
ENSXETG00000011664	153.387	-0.0901141	0.94007	0.014932	0.987836	-1.13711	0.00022983	-0.254069	0.00022983	4	7	ttc12	tetratricopeptide repeat domain 12 [Source:Jamboree;Acc:XB-GENE-955705]
ENSXETG00000011666	304.844	-0.0927928	0.912492	-0.162308	0.774752	-0.504521	0.0140329	-0.196194	0.0140329	4	10	frrs1	ferric-chelate reductase 1 [Source:Jamboree;Acc:XB-GENE-989220]
ENSXETG00000011685	87.8204	0.452945	0.22204	0.289054	0.59473	0.329557	0.257114	0.555054	0.257114	t	12	slc1a1	solute carrier family 1 (neuronal/epithelial high affinity glutamate transporter, system Xag), member 1 [Source:Jamboree;Acc:XB-GENE-1011544]
ENSXETG00000011686	201.892	-0.447739	0.286433	-0.372909	0.448309	-0.357166	0.24016	-0.630278	0.24016	t	3	stx2	syntaxin 2 [Source:Jamboree;Acc:XB-GENE-962073]
ENSXETG00000011704	276.624	-0.254284	0.620903	-0.311705	0.49607	-0.252591	0.380542	-0.573081	0.380542	t	3	flrt2	fibronectin leucine rich transmembrane protein 2 [Source:Jamboree;Acc:XB-GENE-495394]
ENSXETG00000011718	189.058	-0.75579	0.00256918	-0.0114188	0.987323	-0.214057	0.461074	-0.378884	0.461074	1	3	ccnh	cyclin H [Source:Jamboree;Acc:XB-GENE-922561]
ENSXETG00000011748	316.613	0.176724	0.735153	0.299535	0.383166	0.0774331	0.817067	0.547808	0.817067	t	12	ctsc	cathepsin C [Source:Jamboree;Acc:XB-GENE-940480]
ENSXETG00000011764	289.107	0.0453489	0.94007	-0.0728763	0.930076	-0.816094	5.84727e-05	-0.280649	5.84727e-05	4	5	smyd5	SMYD family member 5 [Source:Jamboree;Acc:XB-GENE-988091]
ENSXETG00000011781	109.169	0.244581	0.657543	0.394421	0.297085	0.801892	0.000358121	0.517858	0.000358121	4	2	rab11fip5	RAB11 family interacting protein 5 (class 1) [Source:Jamboree;Acc:XB-GENE-481066]
ENSXETG00000011788	2065.11	0.426299	0.183628	0.722005	0.00391281	0.115186	0.7401	0.632047	0.7401	2	11	cdx2	caudal type homeobox 2 [Source:Jamboree;Acc:XB-GENE-483306]
ENSXETG00000011791	64.0024	0.35583	0.584797	0.303416	0.683522	0.567647	0.0822784	0.73845	0.0822784	t	2	flt1	fms-related tyrosine kinase 1 (vascular endothelial growth factor/vascular permeability factor receptor) [Source:Jamboree;Acc:XB-GENE-6495121]
ENSXETG00000011794	1552.49	-0.0406036	0.94007	0.00616673	0.991593	0.520884	0.00588164	0.368293	0.00588164	4	1	pan3	PAN3 poly(A) specific ribonuclease subunit homolog [Source:Jamboree;Acc:XB-GENE-5731378]
ENSXETG00000011818	2431.62	0.0158454	0.976356	-0.028286	0.957306	0.557165	0.0019575	0.278558	0.0019575	4	8	ryk	ryk receptor-like tyrosine kinase [Source:Jamboree;Acc:XB-GENE-485290]
ENSXETG00000011819	3131.43	0.0961156	0.923093	0.105218	0.9049	0.532382	0.0176215	0.389054	0.0176215	4	1	amotl2	angiomotin like 2 [Source:Jamboree;Acc:XB-GENE-972335]
ENSXETG00000011833	425.576	-0.132509	0.774754	-0.111484	0.830991	-0.629197	8.23084e-05	-0.610732	8.23084e-05	4	10	ptprd	protein tyrosine phosphatase, receptor type, D [Source:Jamboree;Acc:XB-GENE-478374]
ENSXETG00000011843	362.339	0.196768	0.531227	0.266877	0.294	0.568758	0.000160157	0.268658	0.000160157	4	1	usp49	ubiquitin specific peptidase 49 [Source:Jamboree;Acc:XB-GENE-976521]
ENSXETG00000011864	68.6094	0.594948	0.0967521	-0.0656513	0.930791	0.665577	0.0150275	0.63636	0.0150275	4	12	nit2	nitrilase family, member 2 [Source:Jamboree;Acc:XB-GENE-946902]
ENSXETG00000011870	1003.86	0.486962	0.0622569	0.185909	0.729143	0.419282	0.0494571	0.538011	0.0494571	t	12	tmem45a	transmembrane protein 45A [Source:Jamboree;Acc:XB-GENE-993782]
ENSXETG00000011897	12896.2	-0.0880654	0.928184	-0.157195	0.815658	-0.723161	0.000511968	-0.224384	0.000511968	4	5	eno1	enolase 1, (alpha) [Source:Jamboree;Acc:XB-GENE-483500]
ENSXETG00000011918	12.8155	-0.303232	0.833562	-0.739142	0.307367	-1.87758	0.000252066	-1.05328	0.000252066	4	7		Uncharacterized protein [Source:UniProtKB/TrEMBL;Acc:F7BAI9]
ENSXETG00000011949	96.7263	-0.47341	0.244931	-0.193516	0.806244	-0.848854	0.00155284	-0.711482	0.00155284	4	10	XB-GENE-994785	conserved hypothetical protein similar to mus musculus adult male testis cDNA, RIKEN full-length enriched library, clone:4933430J11 product:hypothetical Proline-rich region/von Willebrand factor type A domain containing protein, full insert sequence, 1 of 1 [Source:Jamboree;Acc:XB-GENE-994785]
ENSXETG00000011951	376.571	-0.205483	0.513015	-0.319096	0.178209	-0.558906	0.000467534	-0.293997	0.000467534	4	10	rnf20	ring finger protein 20 [Source:Jamboree;Acc:XB-GENE-5746936]
ENSXETG00000011956	159.785	-0.160047	0.910636	0.0617332	0.947337	-1.04644	0.00224501	-0.735737	0.00224501	4	7	gdf2	growth differentiation factor 2 [Source:Jamboree;Acc:XB-GENE-478184]
ENSXETG00000011968	1846.15	0.0890123	0.89906	0.0815191	0.9049	0.52569	0.00173414	0.326582	0.00173414	4	1	arid4a	AT rich interactive domain 4A (RBP1-like) [Source:Jamboree;Acc:XB-GENE-983782]
ENSXETG00000011970	427.997	0.568765	0.0176472	0.78037	0.000328961	0.378981	0.0803407	0.185215	0.0803407	1+2	11	dtx4	deltex homolog 4 [Source:Jamboree;Acc:XB-GENE-996046]
ENSXETG00000011980	505.098	-0.0724235	0.94007	0.0816209	0.930791	0.636364	0.0153847	0.661406	0.0153847	4	1	actr10	actin-related protein 10 homolog [Source:Jamboree;Acc:XB-GENE-493723]
ENSXETG00000011982	34.5285	-0.649156	0.195827	-0.0482602	0.958077	-1.52864	4.24426e-05	-0.325284	4.24426e-05	4	7	kcnk7	potassium channel, subfamily K, member 7 [Source:Jamboree;Acc:XB-GENE-5731928]
ENSXETG00000011990	1540.2	0.0608711	0.94007	0.145214	0.855316	0.706622	0.00191013	0.558017	0.00191013	4	1	naa30	N(alpha)-acetyltransferase 30, NatC catalytic subunit [Source:Jamboree;Acc:XB-GENE-877040]
ENSXETG00000012011	1182.86	0.539198	0.00118065	0.666204	3.39643e-05	0.730059	7.86557e-07	0.516227	7.86557e-07	1+2+4	4	fnip2	folliculin interacting protein 2 [Source:Jamboree;Acc:XB-GENE-6035566]
ENSXETG00000012029	1984.6	0.238441	0.648557	0.242274	0.646416	0.593194	0.00878559	0.374138	0.00878559	4	1	cass4	Cas scaffolding protein family member 4 [Source:Jamboree;Acc:XB-GENE-5775796]
ENSXETG00000012036	656.514	0.028243	0.969041	-0.00686202	0.992472	0.251453	0.374322	0.51041	0.374322	t	12	coq10b	coenzyme Q10 homolog B [Source:Jamboree;Acc:XB-GENE-5784252]
ENSXETG00000012063	622.084	-0.246234	0.377959	-0.553452	0.00241489	-0.193409	0.314269	-0.0276839	0.314269	2	3	pafah1b3	platelet-activating factor acetylhydrolase 1b, catalytic subunit 3 (29kDa) [Source:Jamboree;Acc:XB-GENE-485956]
ENSXETG00000012080	106.216	0.0227933	0.978377	-0.23088	0.789749	0.855001	0.00266829	0.466359	0.00266829	4	8	hes5.2	hairy and enhancer of split 5, gene 2 [Source:Jamboree;Acc:XB-GENE-876635]
ENSXETG00000012081	404.446	0.108013	0.94007	0.00576944	0.995824	0.990772	0.00198924	0.590469	0.00198924	4	8	hes5.1	hairy and enhancer of split 5, gene 1 [Source:Jamboree;Acc:XB-GENE-481135]
ENSXETG00000012083	285.337	0.0441519	0.94007	-0.186906	0.654579	0.518149	0.00271428	0.111447	0.00271428	4	8	pank4	pantothenate kinase 4 [Source:Jamboree;Acc:XB-GENE-1012421]
ENSXETG00000012089	352.013	0.392186	0.205621	-0.0821351	0.925602	0.467226	0.0289623	0.53359	0.0289623	t	12	slco1b3	solute carrier organic anion transporter family, member 1B3 [Source:Jamboree;Acc:XB-GENE-5943217]
ENSXETG00000012097	29.3667	-0.0210718	0.982657	-0.142124	0.920261	-0.849658	0.0314558	-0.507248	0.0314558	4	7	morn1	MORN repeat containing 1 [Source:Jamboree;Acc:XB-GENE-6035525]
ENSXETG00000012119	1058.47	-0.090173	0.94007	0.0139811	0.987496	-0.790875	0.00355407	-0.514472	0.00355407	4	10	sgk2	serum/glucocorticoid regulated kinase 2 [Source:Jamboree;Acc:XB-GENE-982512]
ENSXETG00000012124	404.889	-0.101004	0.891525	-0.0453048	0.930791	-0.540758	0.00416059	-0.324334	0.00416059	4	10	ift52	intraflagellar transport 52 homolog [Source:Jamboree;Acc:XB-GENE-982457]
ENSXETG00000012125	3417.89	0.399601	0.196502	0.349288	0.317328	0.72188	0.000364374	0.777187	0.000364374	4	2	mybl2	v-myb myeloblastosis viral oncogene homolog-like 2 [Source:Jamboree;Acc:XB-GENE-982419]
ENSXETG00000012129	270.612	-0.389589	0.102036	-0.519204	0.0130187	-0.117404	0.646377	0.031582	0.646377	2	3	ilkap	integrin-linked kinase-associated serine/threonine phosphatase [Source:Jamboree;Acc:XB-GENE-1000324]
ENSXETG00000012142	159.926	-1.84083	1.11955e-11	-0.661811	0.0898514	-1.07984	0.000167458	-2.31267	0.000167458	1+4	9	ppp1r16b	protein phosphatase 1, regulatory (inhibitor) subunit 16B [Source:Jamboree;Acc:XB-GENE-982398]
ENSXETG00000012143	721.593	0.200904	0.714012	0.343391	0.351573	0.818028	6.98029e-05	0.655483	6.98029e-05	4	2	axin1	axin 1 [Source:Jamboree;Acc:XB-GENE-486781]
ENSXETG00000012176	237.481	0.205645	0.513277	0.270704	0.295631	0.634123	3.23991e-05	0.447367	3.23991e-05	4	2	dhx34	DEAH (Asp-Glu-Ala-His) box polypeptide 34 [Source:Jamboree;Acc:XB-GENE-1009178]
ENSXETG00000012185	1440.25	0.190285	0.479391	0.15863	0.624755	0.514575	0.000171101	0.278791	0.000171101	4	1	znf518a	zinc finger protein 518A [Source:Jamboree;Acc:XB-GENE-1217338]
ENSXETG00000012186	4511.02	0.0677722	0.94007	-0.0115422	0.98841	0.638976	0.00780861	0.494731	0.00780861	4	1	ccnj	cyclin J [Source:Jamboree;Acc:XB-GENE-485597]
ENSXETG00000012188	1640.51	-0.057288	0.92903	0.278672	0.197174	0.508004	0.00025702	0.13001	0.00025702	4	1	btaf1	BTAF1 RNA polymerase II, B-TFIID transcription factor-associated, 170kDa [Source:Jamboree;Acc:XB-GENE-488495]
ENSXETG00000012189	127.185	-0.070702	0.94007	-0.158323	0.807256	0.500913	0.0176969	0.207631	0.0176969	4	8	ccdc64	coiled-coil domain containing 64 [Source:Jamboree;Acc:XB-GENE-5811431]
ENSXETG00000012196	1343.44	-0.207442	0.803387	-0.503782	0.225552	-0.765099	0.00453883	-0.279155	0.00453883	4	10	slc26a4	solute carrier family 26, member 4 [Source:Jamboree;Acc:XB-GENE-950380]
ENSXETG00000012198	7061.42	-0.841788	1.23787e-09	-0.141211	0.715358	-0.206234	0.230542	-0.721593	0.230542	1	3	nid2	nidogen 2 (osteonidogen) [Source:Jamboree;Acc:XB-GENE-967329]
ENSXETG00000012204	123.689	-0.239237	0.588409	-0.209383	0.665461	-0.748389	0.000420919	-0.48137	0.000420919	4	10	gpr137c	G protein-coupled receptor 137C [Source:Jamboree;Acc:XB-GENE-989120]
ENSXETG00000012222	1502.93	-0.387779	0.22737	-0.59505	0.0197736	-0.100379	0.767846	-0.144414	0.767846	2	3	cox6a1	cytochrome c oxidase subunit 6a polypeptide 1 [Source:Jamboree;Acc:XB-GENE-855918]
ENSXETG00000012224	403.722	0.592879	0.00386442	0.0801528	0.915548	0.208221	0.363856	0.492697	0.363856	1	11	gmfb	glia maturation factor, beta [Source:Jamboree;Acc:XB-GENE-6077246]
ENSXETG00000012234	879.057	0.416337	0.212033	0.349696	0.368625	0.557896	0.0125538	0.595699	0.0125538	4	2	XB-GENE-5748695	novel protein containing P21-Rho-binding domain [Source:Jamboree;Acc:XB-GENE-5748695]
ENSXETG00000012239	188.702	-0.460114	0.426936	-0.478318	0.402543	-1.19863	0.000155231	-0.658627	0.000155231	4	9	abcc3	ATP-binding cassette, sub-family C (CFTR/MRP), member 3 [Source:Jamboree;Acc:XB-GENE-1003737]
ENSXETG00000012243	426.438	0.357529	0.200462	0.536992	0.0156521	0.783517	1.22414e-05	0.416369	1.22414e-05	2+4	2	unc119b	unc-119 homolog B [Source:Jamboree;Acc:XB-GENE-981104]
ENSXETG00000012250	995.859	-0.0448093	0.942218	0.0165771	0.979876	0.574704	0.0073112	0.222392	0.0073112	4	8	ccnl1	cyclin L1 [Source:Jamboree;Acc:XB-GENE-492287]
ENSXETG00000012294	32.6548	-0.186747	0.873881	-0.267042	0.750844	-0.727397	0.0401629	-0.502459	0.0401629	4	10		Uncharacterized protein [Source:UniProtKB/TrEMBL;Acc:F7BT10]
ENSXETG00000012298	362.804	0.309179	0.455565	0.434807	0.184379	0.616707	0.00486692	0.621159	0.00486692	4	2	pard6b	par-6 partitioning defective 6 homolog beta [Source:Jamboree;Acc:XB-GENE-489861]
ENSXETG00000012313	619.744	-0.481811	0.161973	-0.18201	0.803508	-0.697989	0.00349142	-0.55856	0.00349142	4	10	atp9a	ATPase, class II, type 9A [Source:Jamboree;Acc:XB-GENE-942215]
ENSXETG00000012324	3471.72	0.296495	0.227851	0.518801	0.00514317	0.460345	0.00365334	0.382533	0.00365334	2	2	lin28a	lin-28 homolog A (C. elegans) [Source:Jamboree;Acc:XB-GENE-491384]
ENSXETG00000012328	144.415	-0.0213123	0.972476	-0.0574709	0.930791	-0.768068	0.000313156	-0.482004	0.000313156	4	5	ubxn11	UBX domain protein 11 [Source:Jamboree;Acc:XB-GENE-985480]
ENSXETG00000012348	85.3054	0.0496836	0.953129	0.414503	0.388456	0.591552	0.0361244	0.320616	0.0361244	4	1		Uncharacterized protein [Source:UniProtKB/TrEMBL;Acc:F6X1J1]
ENSXETG00000012362	1737.1	0.0920826	0.922829	0.0586262	0.930791	0.718272	0.000462043	0.379744	0.000462043	4	8	zbtb2	zinc finger and BTB domain containing 2 [Source:Jamboree;Acc:XB-GENE-977864]
ENSXETG00000012374	2878.28	-0.19213	0.805117	-0.133338	0.887034	-0.667817	0.00843676	-0.635076	0.00843676	4	10	rpl10a	ribosomal protein L10a [Source:Jamboree;Acc:XB-GENE-974206]
ENSXETG00000012377	120.647	-0.22078	0.873881	-0.526009	0.457197	0.839941	0.0281557	0.108898	0.0281557	4	8	rpe65	retinal pigment epithelium-specific protein 65kDa [Source:Jamboree;Acc:XB-GENE-968700]
ENSXETG00000012392	1994.56	0.281229	0.588861	0.0252013	0.972574	0.621381	0.0119394	0.840062	0.0119394	4	12	gadd45a	growth arrest and DNA-damage-inducible, alpha [Source:Jamboree;Acc:XB-GENE-482257]
ENSXETG00000012401	778.176	0.438815	0.0392102	0.367429	0.131765	0.725656	1.10117e-05	0.584934	1.10117e-05	4	2	mier1	mesoderm induction early response 1 [Source:Jamboree;Acc:XB-GENE-974218]
ENSXETG00000012407	118.364	0.258223	0.738858	0.135415	0.9049	0.596518	0.0458939	0.581096	0.0458939	4	1	pard3b	par-3 partitioning defective 3 homolog B [Source:Jamboree;Acc:XB-GENE-5816818]
ENSXETG00000012419	608.357	0.36015	0.294901	0.441784	0.150117	0.911894	7.81318e-06	0.595906	7.81318e-06	4	4	usp31	ubiquitin specific peptidase 31 [Source:Jamboree;Acc:XB-GENE-920956]
ENSXETG00000012428	536.208	0.285929	0.492148	0.142305	0.845279	0.758038	0.000313156	0.857313	0.000313156	4	6	tmem164	transmembrane protein 164 [Source:Jamboree;Acc:XB-GENE-961759]
ENSXETG00000012431	325.31	-0.674971	0.0318984	-0.484856	0.21499	-0.902096	0.000382971	-0.999498	0.000382971	1+4	9	cog7	component of oligomeric golgi complex 7 [Source:Jamboree;Acc:XB-GENE-970837]
ENSXETG00000012433	154.328	-0.534856	0.0414598	-0.10055	0.898231	-0.294574	0.220615	-0.119733	0.220615	1	3	ears2	glutamyl-tRNA synthetase 2, mitochondrial (putative) [Source:Jamboree;Acc:XB-GENE-970848]
ENSXETG00000012434	272.063	-0.61847	0.00665247	-0.162386	0.767391	-0.458722	0.0264277	-0.529433	0.0264277	1	3	rit1	Ras-like without CAAX 1 [Source:Jamboree;Acc:XB-GENE-5777077]
ENSXETG00000012463	103.997	-1.40419	1.39021e-06	-0.151779	0.883867	-0.180028	0.675803	-0.958124	0.675803	1	3	asah1	N-acylsphingosine amidohydrolase (acid ceramidase) 1 [Source:Jamboree;Acc:XB-GENE-494421]
ENSXETG00000012519	77.7292	0.0857452	0.94007	0.144073	0.878541	0.249068	0.466805	0.708008	0.466805	t	12	fam84a	family with sequence similarity 84, member A [Source:Jamboree;Acc:XB-GENE-968953]
ENSXETG00000012522	938.244	-0.212349	0.443245	-0.513933	0.00246903	-0.0585114	0.818484	-0.0666913	0.818484	2	3	nrbp1	nuclear receptor binding protein 1 [Source:Jamboree;Acc:XB-GENE-5916003]
ENSXETG00000012525	7311.89	0.35313	0.108786	0.295765	0.245415	0.661419	2.26641e-05	0.619934	2.26641e-05	4	2	lamc1	laminin, gamma 1 [Source:Jamboree;Acc:XB-GENE-478553]
ENSXETG00000012531	1030.71	-0.0150925	0.984433	0.126451	0.906386	0.650244	0.01833	0.21784	0.01833	4	8	abl2	v-abl Abelson murine leukemia viral oncogene homolog 2 [Source:Jamboree;Acc:XB-GENE-6459814]
ENSXETG00000012541	95.2193	-0.294642	0.664982	-0.290753	0.674794	-1.29854	1.32615e-05	-0.443688	1.32615e-05	4	7	dnajb13	DnaJ (Hsp40) homolog, subfamily B, member 13 [Source:Jamboree;Acc:XB-GENE-996716]
ENSXETG00000012544	26.0389	-0.903311	0.0236435	-0.690481	0.118007	-0.539417	0.135033	-0.546223	0.135033	1	3	mettl6	methyltransferase like 6 [Source:Jamboree;Acc:XB-GENE-5809155]
ENSXETG00000012579	286.652	0.135148	0.89906	-0.261279	0.683705	-0.613279	0.0255088	0.142285	0.0255088	4	5	polg2	polymerase (DNA directed), gamma 2, accessory subunit [Source:Jamboree;Acc:XB-GENE-1009985]
ENSXETG00000012582	161.742	-0.0746879	0.94007	-0.652627	0.0482229	0.0427155	0.911936	0.160818	0.911936	2	3	enoph1	enolase-phosphatase 1 [Source:Jamboree;Acc:XB-GENE-954014]
ENSXETG00000012608	22.9254	-0.355365	0.717491	0.0391608	0.971574	-1.26078	0.00320248	-0.85832	0.00320248	4	7		Uncharacterized protein [Source:UniProtKB/TrEMBL;Acc:F6V7T6]
ENSXETG00000012613	270.379	-0.302834	0.479391	-0.180538	0.780594	-0.503722	0.033083	-0.494153	0.033083	4	10	becn1	beclin 1, autophagy related [Source:Jamboree;Acc:XB-GENE-999318]
ENSXETG00000012641	353.002	0.187514	0.774441	0.348601	0.38873	0.63205	0.00503837	0.421317	0.00503837	4	2	atf7	activating transcription factor 7 [Source:Jamboree;Acc:XB-GENE-1216213]
ENSXETG00000012644	233.145	0.0420654	0.94007	-0.146307	0.754454	-0.446804	0.0126812	-0.576593	0.0126812	t	10	tarbp2	TAR (HIV-1) RNA binding protein 2 [Source:Jamboree;Acc:XB-GENE-491800]
ENSXETG00000012653	1213.02	-0.0188927	0.978377	-0.184705	0.802562	0.52406	0.0355497	0.224222	0.0355497	4	8	irx2	iroquois homeobox 2 [Source:Jamboree;Acc:XB-GENE-480618]
ENSXETG00000012660	2207.88	0.523109	0.188059	0.434422	0.352115	1.03712	7.54724e-05	0.632527	7.54724e-05	4	4	sp1	Sp1 transcription factor [Source:Jamboree;Acc:XB-GENE-853336]
ENSXETG00000012700	88.0806	-0.293484	0.479092	-0.19019	0.738068	-0.556107	0.0171669	-0.204657	0.0171669	4	10	nudt7	nudix (nucleoside diphosphate linked moiety X)-type motif 7 [Source:Jamboree;Acc:XB-GENE-966296]
ENSXETG00000012701	425.869	-0.330159	0.588861	-0.126394	0.91385	-0.452232	0.159608	-0.904939	0.159608	t	10	adamts18	ADAM metallopeptidase with thrombospondin type 1 motif, 18 [Source:Jamboree;Acc:XB-GENE-986196]
ENSXETG00000012704	249.103	0.420214	0.11201	0.159928	0.770951	0.365477	0.0797995	0.565235	0.0797995	t	12	mex3a	mex-3 homolog A [Source:Jamboree;Acc:XB-GENE-5910152]
ENSXETG00000012714	104.449	-0.541295	0.435581	-0.146127	0.926043	-1.29314	0.000749641	-0.961401	0.000749641	4	9	arhgef37	Rho guanine nucleotide exchange factor (GEF) 37 [Source:Jamboree;Acc:XB-GENE-988765]
ENSXETG00000012718	1369.77	-0.172744	0.803665	0.148453	0.843691	-0.803986	0.000261777	-0.821248	0.000261777	4	7	dpysl3	dihydropyrimidinase-like 3 [Source:Jamboree;Acc:XB-GENE-944729]
ENSXETG00000012727	56.0393	0.394977	0.395036	-0.131686	0.900357	0.746511	0.00391403	0.278752	0.00391403	4	8	c5orf41	chromosome 5 open reading frame 41 [Source:Jamboree;Acc:XB-GENE-988760]
ENSXETG00000012729	439.119	-0.688481	0.0351859	-0.423163	0.355104	-0.618479	0.0235637	-0.966351	0.0235637	1+4	3	nkx2-5	NK2 homeobox 5 [Source:Jamboree;Acc:XB-GENE-487966]
ENSXETG00000012731	428.361	0.336586	0.0720733	0.568009	0.000186291	0.624806	5.67973e-06	0.364862	5.67973e-06	2+4	2	cpeb4	cytoplasmic polyadenylation element binding protein 4 [Source:Jamboree;Acc:XB-GENE-988741]
ENSXETG00000012740	3043.24	0.201758	0.624034	0.148577	0.783504	0.543502	0.00291344	0.380032	0.00291344	4	1	cdc25b	cell division cycle 25 homolog B [Source:Jamboree;Acc:XB-GENE-1012329]
ENSXETG00000012746	80.477	0.452666	0.277036	0.247729	0.708825	0.605422	0.0245721	0.35222	0.0245721	4	2	traf3	TNF receptor-associated factor 3 [Source:Jamboree;Acc:XB-GENE-968262]
ENSXETG00000012753	121.604	-0.164753	0.771615	-0.260302	0.512213	-0.501536	0.0172418	-0.433818	0.0172418	4	10	XB-GENE-5921670	hypothetical protein LOC100127651 [Source:Jamboree;Acc:XB-GENE-5921670]
ENSXETG00000012763	397.779	-0.344017	0.555657	-0.324254	0.612096	-0.640761	0.0292475	-0.738371	0.0292475	4	10	fam113a	family with sequence similarity 113, member A [Source:Jamboree;Acc:XB-GENE-5753236]
ENSXETG00000012767	1074.11	-0.125199	0.873881	0.252348	0.591334	0.552489	0.00886473	0.200825	0.00886473	4	8	mark3	MAP/microtubule affinity-regulating kinase 3 [Source:Jamboree;Acc:XB-GENE-867495]
ENSXETG00000012785	313.493	-0.126819	0.898341	0.0385752	0.95579	0.170378	0.626122	-0.580045	0.626122	t	10	bsn	bassoon (presynaptic cytomatrix protein) [Source:Jamboree;Acc:XB-GENE-954027]
ENSXETG00000012789	30.7902	0.280935	0.781649	0.130091	0.928954	0.206403	0.713005	1.07256	0.713005	t	12	abhd12	abhydrolase domain containing 12 [Source:Jamboree;Acc:XB-GENE-990130]
ENSXETG00000012802	1862.41	0.461266	0.0720895	0.371971	0.220008	0.655231	0.000665651	0.674603	0.000665651	4	2	rbm47	RNA binding motif protein 47 [Source:Jamboree;Acc:XB-GENE-976707]
ENSXETG00000012806	146.113	-0.334111	0.462651	-0.205786	0.749512	-0.508165	0.0478462	-0.363221	0.0478462	4	10	mettl18	methyltransferase like 18 [Source:Jamboree;Acc:XB-GENE-5811219]
ENSXETG00000012819	559.796	-1.01664	4.02921e-07	-0.0654295	0.930791	-0.321765	0.162568	-0.95026	0.162568	1	3	bola2	bolA homolog 2 [Source:Jamboree;Acc:XB-GENE-970486]
ENSXETG00000012821	37.6914	-0.372788	0.722132	0.119739	0.930791	-1.59709	0.000262245	-0.67891	0.000262245	4	7	sult1a1	sulfotransferase family, cytosolic, 1A, phenol-preferring, member 1 [Source:Jamboree;Acc:XB-GENE-970475]
ENSXETG00000012823	3901.24	0.336745	0.188964	0.165039	0.70973	0.632108	0.000169911	0.487522	0.000169911	4	1	pds5a	PDS5, regulator of cohesion maintenance, homolog A [Source:Jamboree;Acc:XB-GENE-5812778]
ENSXETG00000012825	61.2443	0.524464	0.206377	0.0442392	0.956325	0.753224	0.00661637	1.04558	0.00661637	4	12	cbx4	chromobox homolog 4 [Source:Jamboree;Acc:XB-GENE-986716]
ENSXETG00000012830	160.966	0.822941	0.000688567	0.449298	0.193681	0.494993	0.0416388	0.737546	0.0416388	1	4	kif19	kinesin family member 19 [Source:Jamboree;Acc:XB-GENE-5954822]
ENSXETG00000012865	179.259	-0.107974	0.886228	-0.287634	0.423917	-0.789947	7.2279e-05	-0.347685	7.2279e-05	4	7	zer1	zer-1 homolog [Source:Jamboree;Acc:XB-GENE-5922834]
ENSXETG00000012866	675.291	-0.0175358	0.974158	-0.0285793	0.957074	-0.649205	0.000358121	-0.427343	0.000358121	4	5	rfc1	replication factor C (activator 1) 1, 145kDa [Source:Jamboree;Acc:XB-GENE-964734]
ENSXETG00000012867	260.697	0.0192302	0.977234	0.13047	0.878541	0.589667	0.0122267	0.317864	0.0122267	4	1	pkn3	protein kinase N3 [Source:Jamboree;Acc:XB-GENE-6085008]
ENSXETG00000012868	426.405	-0.195143	0.623047	0.113346	0.850085	-0.340201	0.0762677	-0.760758	0.0762677	t	10	mcm9	minichromosome maintenance complex component 9 [Source:Jamboree;Acc:XB-GENE-949288]
ENSXETG00000012880	960.133	-0.398249	0.223892	0.0816561	0.927944	-0.103571	0.765333	-0.628188	0.765333	t	10	gopc	golgi-associated PDZ and coiled-coil motif containing [Source:Jamboree;Acc:XB-GENE-5857191]
ENSXETG00000012882	1005.5	-0.39341	0.424836	-0.503761	0.226005	-0.763059	0.00470398	-0.885038	0.00470398	4	9	meis2	Meis homeobox 2 [Source:Jamboree;Acc:XB-GENE-487675]
ENSXETG00000012885	8.63897	-0.258386	0.884232	-0.446319	0.695215	-1.08178	0.0486808	-0.905978	0.0486808	4	9	traf3ip2	TRAF3 interacting protein 2 [Source:Jamboree;Acc:XB-GENE-6035451]
ENSXETG00000012888	477.164	-0.192647	0.54729	-0.0785867	0.893909	-0.659602	2.09601e-05	-0.502692	2.09601e-05	4	10	eya3	eyes absent homolog 3 [Source:Jamboree;Acc:XB-GENE-486218]
ENSXETG00000012893	102.787	-0.23554	0.633148	-0.665212	0.0119232	-0.507083	0.0307633	-0.235586	0.0307633	2+4	10	ptges2	prostaglandin E synthase 2 [Source:Jamboree;Acc:XB-GENE-481100]
ENSXETG00000012899	1152.74	0.102826	0.909952	-0.0422275	0.944922	0.611416	0.00387961	0.485633	0.00387961	4	1	lrrc8a	leucine rich repeat containing 8 family, member A [Source:Jamboree;Acc:XB-GENE-1012024]
ENSXETG00000012900	145.402	-0.0944652	0.906489	0.202512	0.640444	0.605978	0.000918075	0.226897	0.000918075	4	8	znf770	zinc finger protein 770 [Source:Jamboree;Acc:XB-GENE-940142]
ENSXETG00000012901	3797.92	0.405288	0.0463401	0.241034	0.421461	0.466974	0.00354161	0.582551	0.00354161	t	12	aqr	aquarius homolog [Source:Jamboree;Acc:XB-GENE-1217636]
ENSXETG00000012911	39709.8	-0.196511	0.755805	-0.299535	0.51432	-0.569945	0.0127636	-0.222098	0.0127636	4	10	actc1	actin, alpha, cardiac muscle 1 [Source:Jamboree;Acc:XB-GENE-480347]
ENSXETG00000012917	588.437	-0.119895	0.903774	-0.20838	0.749512	0.668297	0.00495096	0.552594	0.00495096	4	8	zcchc17	zinc finger, CCHC domain containing 17 [Source:Jamboree;Acc:XB-GENE-493068]
ENSXETG00000012918	479.808	-0.0858539	0.94007	-0.767397	0.0147062	-0.0140487	0.973277	0.00384117	0.973277	2	3	serinc2	serine incorporator 2 [Source:Jamboree;Acc:XB-GENE-968901]
ENSXETG00000012962	96.253	-0.159926	0.883407	0.0156039	0.986535	-0.404184	0.222739	-0.73635	0.222739	t	10	c15orf58	chromosome 15 open reading frame 58 [Source:Jamboree;Acc:XB-GENE-5867391]
ENSXETG00000012965	1468.9	0.0109711	0.982286	0.0520978	0.930791	0.589395	0.000596533	0.407621	0.000596533	4	1	c17orf85	chromosome 17 open reading frame 85 [Source:Jamboree;Acc:XB-GENE-5831122]
ENSXETG00000012979	460.266	0.127693	0.886087	0.191136	0.76541	0.749097	0.000815829	0.617387	0.000815829	4	1	mesdc1	mesoderm development candidate 1 [Source:Jamboree;Acc:XB-GENE-963885]
ENSXETG00000013000	764.766	-0.540819	0.00161379	0.533435	0.00223869	0.529758	0.000446668	-0.249048	0.000446668	1+2+4	3	vps54	vacuolar protein sorting 54 homolog [Source:Jamboree;Acc:XB-GENE-1013521]
ENSXETG00000013046	1142.33	0.227828	0.4741	0.27337	0.345123	0.520275	0.00159814	0.26431	0.00159814	4	1	mau2	MAU2 chromatid cohesion factor homolog (C. elegans) [Source:Jamboree;Acc:XB-GENE-1015721]
ENSXETG00000013067	27.1077	-0.482428	0.479391	-0.0607447	0.950725	-0.832565	0.0380177	0.0235464	0.0380177	4	10	tbce	tubulin folding cofactor E [Source:Jamboree;Acc:XB-GENE-489195]
ENSXETG00000013072	22.8156	-0.525092	0.471013	0.204148	0.876673	-1.52332	0.000496282	-0.384746	0.000496282	4	7		Uncharacterized protein [Source:UniProtKB/TrEMBL;Acc:F7BMI9]
ENSXETG00000013083	89.5882	-0.000375748	0.999784	0.0960733	0.915114	-0.189778	0.554083	-0.5279	0.554083	t	10	clcn6	chloride channel 6 [Source:Jamboree;Acc:XB-GENE-990272]
ENSXETG00000013106	1556.19	-0.162508	0.856635	-0.199364	0.789749	-0.918492	0.000194681	-0.878549	0.000194681	4	9	brd9	bromodomain containing 9 [Source:Jamboree;Acc:XB-GENE-969470]
ENSXETG00000013107	2318.38	0.147547	0.801641	0.151826	0.787503	0.765531	3.1031e-05	0.511904	3.1031e-05	4	1	cdk13	cyclin-dependent kinase 13 [Source:Jamboree;Acc:XB-GENE-6040279]
ENSXETG00000013108	106.606	0.306313	0.626899	0.306689	0.632307	0.84889	0.00206153	0.55514	0.00206153	4	2	rala	v-ral simian leukemia viral oncogene homolog A (ras related) [Source:Jamboree;Acc:XB-GENE-485016]
ENSXETG00000013131	143.512	-0.092425	0.94007	-0.350818	0.612096	-0.870081	0.00500365	-0.722134	0.00500365	4	10	agpat4	1-acylglycerol-3-phosphate O-acyltransferase 4 (lysophosphatidic acid acyltransferase, delta) [Source:Jamboree;Acc:XB-GENE-5810939]
ENSXETG00000013190	426.125	-0.319471	0.28168	-0.54851	0.0129716	0.124752	0.640206	-0.289685	0.640206	2	3	rsbn1	round spermatid basic protein 1 [Source:Jamboree;Acc:XB-GENE-5866553]
ENSXETG00000013204	117.363	-0.565779	0.0453474	0.159239	0.808714	0.122645	0.718798	-0.303032	0.718798	1	3	ccdc76	coiled-coil domain containing 76 [Source:Jamboree;Acc:XB-GENE-984691]
ENSXETG00000013212	617.229	-0.20522	0.736723	-0.326827	0.445518	-0.608959	0.00788223	-0.291554	0.00788223	4	10	rgp1	RGP1 retrograde golgi transport homolog [Source:Jamboree;Acc:XB-GENE-997629]
ENSXETG00000013214	72.8144	-0.267395	0.669664	-0.101333	0.925104	-0.689603	0.0134738	-0.457505	0.0134738	4	10	vash1	vasohibin 1 [Source:Jamboree;Acc:XB-GENE-956494]
ENSXETG00000013224	410.521	-0.233918	0.832666	-0.243554	0.813358	-0.900045	0.00731472	-0.619264	0.00731472	4	10	ccna1	cyclin A1 [Source:Jamboree;Acc:XB-GENE-922387]
ENSXETG00000013227	151.589	-0.378344	0.230065	-0.142793	0.826984	-0.937065	7.35491e-06	-0.579735	7.35491e-06	4	7	nkx6-1	NK6 homeobox 1 [Source:Jamboree;Acc:XB-GENE-483574]
ENSXETG00000013237	89.8898	-0.131235	0.923093	-0.0765461	0.930791	0.848175	0.00351795	0.466849	0.00351795	4	8	top1.2	topoisomerase (DNA) I, gene 2 [Source:Jamboree;Acc:XB-GENE-5814502]
ENSXETG00000013238	78.9029	0.205157	0.885022	0.310714	0.754634	0.844039	0.0251394	1.24344	0.0251394	4	12	fos	FBJ murine osteosarcoma viral oncogene homolog [Source:Jamboree;Acc:XB-GENE-866811]
ENSXETG00000013257	150.958	0.310087	0.710337	-0.0813354	0.930791	0.978712	0.00246336	0.953789	0.00246336	4	6	XB-GENE-5731324	hypothetical LOC548351 [Source:Jamboree;Acc:XB-GENE-5731324]
ENSXETG00000013261	270.645	-0.372849	0.25026	-0.663306	0.00631043	-0.424253	0.0548001	-0.214223	0.0548001	2	10	eif2b2	eukaryotic translation initiation factor 2B, subunit 2 beta, 39kDa [Source:Jamboree;Acc:XB-GENE-974089]
ENSXETG00000013266	35.0719	-0.343255	0.727465	-0.180753	0.89906	-0.648433	0.131333	-1.34445	0.131333	t	9	s1pr1	sphingosine-1-phosphate receptor 1 [Source:Jamboree;Acc:XB-GENE-977003]
ENSXETG00000013293	279.981	0.41641	0.288228	0.383236	0.371044	0.854735	0.000306296	0.591576	0.000306296	4	2	lin28b	lin-28 homolog B [Source:Jamboree;Acc:XB-GENE-1218969]
ENSXETG00000013295	1254.49	-0.486412	0.137674	-0.618722	0.0359222	-0.109113	0.775436	-0.217557	0.775436	2	3	npc2	Niemann-Pick disease, type C2 [Source:Jamboree;Acc:XB-GENE-6258064]
ENSXETG00000013330	652.767	-0.193887	0.584797	-0.185484	0.622533	-0.622243	0.000136899	-0.52828	0.000136899	4	10	pitx2	paired-like homeodomain 2 [Source:Jamboree;Acc:XB-GENE-482492]
ENSXETG00000013339	7930.39	0.307525	0.16629	0.371451	0.0697771	0.542251	0.000277208	0.451571	0.000277208	4	2	sf3b1	splicing factor 3b, subunit 1, 155kDa [Source:Jamboree;Acc:XB-GENE-959867]
ENSXETG00000013346	96.0792	0.661223	0.0812736	0.840714	0.0126993	0.561313	0.0716432	0.400033	0.0716432	2	4	ofd1	oral-facial-digital syndrome 1 [Source:Jamboree;Acc:XB-GENE-1011370]
ENSXETG00000013348	33.5912	-0.497628	0.493431	-0.27629	0.809925	-1.53727	0.000163352	-1.28622	0.000163352	4	7	slitrk6	SLIT and NTRK-like family, member 6 [Source:Jamboree;Acc:XB-GENE-980871]
ENSXETG00000013349	211.948	-0.601097	0.0182448	-0.504881	0.0738846	-0.572133	0.00810227	-0.411654	0.00810227	1+4	10	gemin8	gem (nuclear organelle) associated protein 8 [Source:Jamboree;Acc:XB-GENE-983951]
ENSXETG00000013373	67.7017	-0.0531971	0.966526	0.0545978	0.961442	-1.32902	0.00142141	-0.655621	0.00142141	4	7	fam81b	family with sequence similarity 81, member B [Source:Jamboree;Acc:XB-GENE-6042474]
ENSXETG00000013383	2195.73	0.0966891	0.905831	0.142298	0.823133	0.721229	0.000158607	0.307194	0.000158607	4	1	racgap1	Rac GTPase activating protein 1 [Source:Jamboree;Acc:XB-GENE-943983]
ENSXETG00000013387	141.771	-0.178579	0.756964	0.0670711	0.930791	0.501743	0.0136552	0.0966332	0.0136552	4	8	ankrd32	ankyrin repeat domain 32 [Source:Jamboree;Acc:XB-GENE-983324]
ENSXETG00000013395	91.2165	-0.168013	0.902739	-0.0564128	0.952098	-1.17399	0.000709573	-0.509413	0.000709573	4	7		Uncharacterized protein [Source:UniProtKB/TrEMBL;Acc:F6YG73]
ENSXETG00000013400	542.044	0.166205	0.862621	0.0891751	0.930791	0.583147	0.0336053	0.574301	0.0336053	4	1	plekhm2	pleckstrin homology domain containing, family M (with RUN domain) member 2 [Source:Jamboree;Acc:XB-GENE-5717447]
ENSXETG00000013408	80.2066	0.430741	0.172057	0.112697	0.88981	0.353223	0.152147	0.587954	0.152147	t	12	baiap2	BAI1-associated protein 2 [Source:Jamboree;Acc:XB-GENE-955133]
ENSXETG00000013423	955.104	0.333978	0.128024	0.368965	0.082158	0.611659	5.94514e-05	0.366868	5.94514e-05	4	2	ttc26	tetratricopeptide repeat domain 26 [Source:Jamboree;Acc:XB-GENE-1002214]
ENSXETG00000013424	355.561	-0.412114	0.395158	-0.117001	0.916076	-1.25958	3.24044e-06	-0.697336	3.24044e-06	4	7	mfap2	microfibrillar-associated protein 2 [Source:Jamboree;Acc:XB-GENE-6257614]
ENSXETG00000013435	544.148	-0.483776	0.0832358	-0.478817	0.097097	-0.863003	3.07131e-05	-0.740396	3.07131e-05	4	9	sdhb	succinate dehydrogenase complex, subunit B, iron sulfur (Ip) [Source:Jamboree;Acc:XB-GENE-970193]
ENSXETG00000013448	5087.82	0.214993	0.694172	0.494263	0.100135	0.401724	0.0862236	0.510034	0.0862236	t	2	ddi2	DNA-damage inducible 1 homolog 2 (S. cerevisiae) [Source:Jamboree;Acc:XB-GENE-6073016]
ENSXETG00000013450	243.496	0.602073	0.00308857	0.464046	0.0510351	0.272388	0.203932	0.674305	0.203932	1	2	hs2st1	heparan sulfate 2-O-sulfotransferase 1 [Source:Jamboree;Acc:XB-GENE-5953192]
ENSXETG00000013463	100.608	-0.0651792	0.94007	-0.182658	0.805887	-0.921037	0.000320881	-0.360351	0.000320881	4	7	zmynd12	zinc finger, MYND-type containing 12 [Source:Jamboree;Acc:XB-GENE-978195]
ENSXETG00000013464	12.9389	0.501847	0.626899	0.0331617	0.981846	1.34976	0.00353386	-0.359358	0.00353386	4	8	rimkla	ribosomal modification protein rimK-like family member A [Source:Jamboree;Acc:XB-GENE-989370]
ENSXETG00000013469	591.514	-0.318353	0.304544	-0.285768	0.405745	-0.516164	0.00694765	-0.805165	0.00694765	4	10	kazn	kazrin, periplakin interacting protein [Source:Jamboree;Acc:XB-GENE-1012688]
ENSXETG00000013476	469.338	-0.273689	0.5617	-0.479364	0.140703	-0.842745	0.0001597	-0.522614	0.0001597	4	10	gpr172b	G protein-coupled receptor 172B [Source:Jamboree;Acc:XB-GENE-5786440]
ENSXETG00000013478	89.4775	0.506182	0.529019	0.364327	0.730897	-0.885936	0.048057	-0.272074	0.048057	4	5	gas2l2	growth arrest-specific 2 like 2 [Source:Jamboree;Acc:XB-GENE-960572]
ENSXETG00000013492	113.017	0.117058	0.86929	0.178122	0.708689	0.35282	0.0844168	0.551195	0.0844168	t	12	insig1	insulin induced gene 1 [Source:Jamboree;Acc:XB-GENE-487039]
ENSXETG00000013496	38.9829	-0.172117	0.92921	-0.396865	0.72637	-1.09696	0.0221358	-0.896532	0.0221358	4	9	en2	engrailed homeobox 2 [Source:Jamboree;Acc:XB-GENE-853108]
ENSXETG00000013509	258.406	0.0473885	0.947929	0.0798504	0.930791	-0.574686	0.0256013	-0.128922	0.0256013	4	5	appbp2	amyloid beta precursor protein (cytoplasmic tail) binding protein 2 [Source:Jamboree;Acc:XB-GENE-951373]
ENSXETG00000013513	222.373	-0.26574	0.469756	-0.0760551	0.924594	-0.525268	0.00821416	-0.59303	0.00821416	4	10	use1	unconventional SNARE in the ER 1 homolog [Source:Jamboree;Acc:XB-GENE-972033]
ENSXETG00000013514	497.981	0.23635	0.653502	0.359706	0.355581	1.00088	3.58835e-06	0.615382	3.58835e-06	4	6	ppm1d	protein phosphatase, Mg2+/Mn2+ dependent, 1D [Source:Jamboree;Acc:XB-GENE-1011380]
ENSXETG00000013516	152.257	-0.312752	0.43535	-0.566527	0.0394686	-0.564878	0.0120086	-0.584465	0.0120086	2+4	10	pi4k2a	phosphatidylinositol 4-kinase type 2 alpha [Source:Jamboree;Acc:XB-GENE-491468]
ENSXETG00000013531	1529.28	0.193129	0.735153	0.321786	0.401155	0.695672	0.000787188	0.407164	0.000787188	4	2	nr2f6	nuclear receptor subfamily 2, group F, member 6 [Source:Jamboree;Acc:XB-GENE-480818]
ENSXETG00000013561	25.0129	0.167704	0.927068	0.00363807	0.998097	1.0173	0.00988479	0.532594	0.00988479	4	8	rgs9bp	regulator of G protein signaling 9 binding protein [Source:Jamboree;Acc:XB-GENE-1011615]
ENSXETG00000013594	240.799	0.313847	0.426751	0.259758	0.584126	0.661043	0.00176643	0.428324	0.00176643	4	2	mex3d	mex-3 homolog D [Source:Jamboree;Acc:XB-GENE-493006]
ENSXETG00000013603	376.517	0.417653	0.0490826	0.530349	0.00617698	0.54872	0.000862979	0.258752	0.000862979	2+4	11	znf507	zinc finger protein 507 [Source:Jamboree;Acc:XB-GENE-1032939]
ENSXETG00000013608	361.292	0.0761557	0.94007	0.143442	0.878541	-0.598886	0.0255449	0.0583118	0.0255449	4	5	cep112	centrosomal protein 112kDa [Source:Jamboree;Acc:XB-GENE-6047288]
ENSXETG00000013638	96.7182	0.532293	0.513015	-0.0140032	0.991407	1.32456	0.00144954	1.40425	0.00144954	4	6	adamts5	ADAM metallopeptidase with thrombospondin type 1 motif, 5 [Source:Jamboree;Acc:XB-GENE-961098]
ENSXETG00000013639	65.2203	0.350634	0.700145	0.241199	0.841491	0.451384	0.30485	0.998335	0.30485	t	12	ccdc90b	coiled-coil domain containing 90B [Source:Jamboree;Acc:XB-GENE-947820]
ENSXETG00000013658	1487.54	0.297575	0.255145	0.112476	0.840756	0.531744	0.0011324	0.309212	0.0011324	4	1	dot1l	DOT1-like, histone H3 methyltransferase [Source:Jamboree;Acc:XB-GENE-6033925]
ENSXETG00000013664	963.441	-0.272197	0.44306	-0.0275454	0.960693	0.644508	0.000471437	0.158789	0.000471437	4	8	mobkl2a	MOB1, Mps One Binder kinase activator-like 2A [Source:Jamboree;Acc:XB-GENE-494152]
ENSXETG00000013667	1289.86	0.523832	0.0627033	0.222883	0.679609	0.564745	0.0104864	0.474915	0.0104864	4	2	mknk2	MAP kinase interacting serine/threonine kinase 2 [Source:Jamboree;Acc:XB-GENE-491527]
ENSXETG00000013733	104.072	0.707161	0.0463373	0.461754	0.340978	0.516935	0.0959396	1.01339	0.0959396	1	4	pskh2	protein serine kinase H2 [Source:Jamboree;Acc:XB-GENE-957157]
ENSXETG00000013734	366.794	0.0473966	0.954301	-0.206411	0.800541	-1.12529	2.50759e-05	-0.199615	2.50759e-05	4	7	atp6v0d2	ATPase, H+ transporting, lysosomal 38kDa, V0 subunit d2 [Source:Jamboree;Acc:XB-GENE-957143]
ENSXETG00000013739	172.031	-0.135582	0.885049	-0.0288929	0.966748	-1.05601	2.14673e-05	-0.261147	2.14673e-05	4	7	ccdc113	coiled-coil domain containing 113 [Source:Jamboree;Acc:XB-GENE-941142]
ENSXETG00000013741	122.979	-0.433348	0.12463	-0.0856027	0.914105	0.0441392	0.88841	-0.555444	0.88841	t	3	gins3	GINS complex subunit 3 (Psf3 homolog) [Source:Jamboree;Acc:XB-GENE-998288]
ENSXETG00000013757	77.3419	-0.401256	0.534325	-0.424879	0.50627	-0.794852	0.0191525	-0.822498	0.0191525	4	9	rem2	RAS (RAD and GEM)-like GTP binding 2 [Source:Jamboree;Acc:XB-GENE-491229]
ENSXETG00000013762	798.531	-0.819386	1.83644e-06	0.0581179	0.930791	0.494083	0.00395851	-0.259841	0.00395851	1	3	zc3h6	zinc finger CCCH type containing 6 [Source:Jamboree;Acc:XB-GENE-6454376]
ENSXETG00000013767	649.024	0.304942	0.439631	0.240683	0.621014	0.911746	7.92656e-06	0.824695	7.92656e-06	4	6	zpd	zona pellucida protein D [Source:Jamboree;Acc:XB-GENE-5847309]
ENSXETG00000013772	26.3991	0.116892	0.94007	-0.514397	0.451053	-0.846724	0.0379227	-0.277859	0.0379227	4	10	fbln7	fibulin 7 [Source:Jamboree;Acc:XB-GENE-1008557]
ENSXETG00000013779	30.5439	0.0953052	0.94007	0.329039	0.697211	0.758724	0.0319708	0.165746	0.0319708	4	2	ccdc102a	coiled-coil domain containing 102A [Source:Jamboree;Acc:XB-GENE-948705]
ENSXETG00000013793	283.607	-0.277545	0.467601	-0.193983	0.700009	-0.937115	3.26885e-06	-0.587877	3.26885e-06	4	10	setd6	SET domain containing 6 [Source:Jamboree;Acc:XB-GENE-998235]
ENSXETG00000013795	292.741	0.12399	0.903645	-0.0355148	0.960872	0.738185	0.00243903	0.561678	0.00243903	4	1	c16orf57	chromosome 16 open reading frame 57 [Source:Jamboree;Acc:XB-GENE-948670]
ENSXETG00000013823	233.868	-0.496578	0.269802	-0.249874	0.74309	-0.614591	0.0393298	-0.456643	0.0393298	4	10	ELMO3	engulfment and cell motility 3 [Source:HGNC Symbol;Acc:17289]
ENSXETG00000013837	544.309	0.214119	0.701023	0.1687	0.803851	0.550312	0.014134	0.294627	0.014134	4	1	znf142	zinc finger protein 142 [Source:Jamboree;Acc:XB-GENE-1032931]
ENSXETG00000013841	1857.84	0.119109	0.891378	0.0489208	0.934156	0.779397	0.000260981	0.614698	0.000260981	4	1	lemd3	LEM domain containing 3 [Source:Jamboree;Acc:XB-GENE-486033]
ENSXETG00000013844	206.784	-0.565094	0.0221162	-0.199648	0.68437	-0.283345	0.226475	-0.45399	0.226475	1	3	bcs1l	BCS1-like (S. cerevisiae) [Source:Jamboree;Acc:XB-GENE-1015027]
ENSXETG00000013852	144.104	0.133354	0.87178	0.22089	0.679609	-0.669103	0.00409814	-0.0142685	0.00409814	4	5	ulk4	unc-51-like kinase 4 [Source:Jamboree;Acc:XB-GENE-994860]
ENSXETG00000013874	24.0364	-0.487421	0.63453	-0.360942	0.778066	1.04711	0.0211839	0.861716	0.0211839	4	6	ihh	Indian hedgehog [Source:Jamboree;Acc:XB-GENE-484187]
ENSXETG00000013895	94.3151	0.55207	0.0557007	0.811656	0.000939883	-0.16664	0.638855	0.342584	0.638855	2	11	calcrl	calcitonin receptor-like [Source:Jamboree;Acc:XB-GENE-5736126]
ENSXETG00000013925	168.503	0.16369	0.84267	0.270698	0.618156	-0.806137	0.00121072	0.00392125	0.00121072	4	5	ccdc147	coiled-coil domain containing 147 [Source:Jamboree;Acc:XB-GENE-5719803]
ENSXETG00000013928	347.08	0.196272	0.651189	0.165433	0.739372	0.581252	0.0013879	0.153063	0.0013879	4	1	rdx	radixin [Source:Jamboree;Acc:XB-GENE-990892]
ENSXETG00000013950	249.754	-0.254023	0.786951	-0.0122804	0.989999	-1.20693	0.000160353	-0.477096	0.000160353	4	7	ak7	adenylate kinase 7 [Source:Jamboree;Acc:XB-GENE-953547]
ENSXETG00000013956	824.936	0.504678	0.0241288	0.398839	0.130715	0.480806	0.00993989	0.492014	0.00993989	1	2	mthfd1l	methylenetetrahydrofolate dehydrogenase (NADP+ dependent) 1-like [Source:Jamboree;Acc:XB-GENE-1011645]
ENSXETG00000013957	395.257	-0.258543	0.73332	-0.352587	0.561791	-0.624862	0.0348502	-0.831366	0.0348502	4	10	ldha	lactate dehydrogenase A [Source:Jamboree;Acc:XB-GENE-480608]
ENSXETG00000013975	394.859	0.261745	0.57249	0.141865	0.848501	0.685358	0.00142141	0.509912	0.00142141	4	1		Uncharacterized protein [Source:UniProtKB/TrEMBL;Acc:F6WY88]
ENSXETG00000013983	156.365	-0.311099	0.505675	-0.119693	0.894246	-1.06252	1.31222e-05	-0.844024	1.31222e-05	4	9	c9orf30	chromosome 9 open reading frame 30 [Source:Jamboree;Acc:XB-GENE-5737820]
ENSXETG00000013999	2357.79	0.235494	0.4741	0.224734	0.531776	0.579435	0.000609514	0.431709	0.000609514	4	1	tle1	transducin-like enhancer of split 1 (E(sp1) homolog) [Source:Jamboree;Acc:XB-GENE-868100]
ENSXETG00000014000	1082.61	0.184959	0.698109	0.160046	0.761561	0.593593	0.00141132	0.493962	0.00141132	4	1	spred2	sprouty-related, EVH1 domain containing 2 [Source:Jamboree;Acc:XB-GENE-485591]
ENSXETG00000014018	262.966	0.242034	0.582249	0.171292	0.763826	0.796273	5.25448e-05	0.365392	5.25448e-05	4	1		Uncharacterized protein [Source:UniProtKB/TrEMBL;Acc:F6QV71]
ENSXETG00000014020	1683.42	0.713761	2.45284e-08	0.375329	0.0277114	0.50378	0.000158607	1.04066	0.000158607	1+4	4	igf2	insulin-like growth factor 2 (somatomedin A) [Source:Jamboree;Acc:XB-GENE-482586]
ENSXETG00000014034	445.472	0.544712	0.0647865	0.212164	0.723329	0.5353	0.0228919	0.759842	0.0228919	4	2	lix1l	Lix1 homolog-like [Source:Jamboree;Acc:XB-GENE-6040737]
ENSXETG00000014041	162.598	-0.0820199	0.94007	0.134883	0.930076	-0.812324	0.0437807	-0.925719	0.0437807	4	7	vgll2	vestigial like 2 [Source:Jamboree;Acc:XB-GENE-1006373]
ENSXETG00000014068	58.9764	-0.281968	0.756964	-0.583567	0.263105	-1.29915	0.000163995	-0.990003	0.000163995	4	9	neurod1	neurogenic differentiation 1 [Source:Jamboree;Acc:XB-GENE-963757]
ENSXETG00000014073	563.887	0.292904	0.466439	0.298464	0.46143	0.614121	0.00339713	0.560044	0.00339713	4	2	ado	2-aminoethanethiol (cysteamine) dioxygenase [Source:Jamboree;Acc:XB-GENE-6257896]
ENSXETG00000014093	970.287	0.521311	0.173781	0.293583	0.627926	0.211525	0.563252	0.736324	0.563252	t	12	XB-GENE-5852227	MGC89906 protein [Source:Jamboree;Acc:XB-GENE-5852227]
ENSXETG00000014106	384.761	0.207784	0.508115	0.279374	0.277621	0.517416	0.000936564	0.192482	0.000936564	4	1	arhgef38	Rho guanine nucleotide exchange factor (GEF) 38 [Source:Jamboree;Acc:XB-GENE-952283]
ENSXETG00000014119	1384.75	0.522251	0.000548229	0.479939	0.0032496	0.267137	0.0806126	0.378348	0.0806126	1	11	dopey2	dopey family member 2 [Source:Jamboree;Acc:XB-GENE-1217366]
ENSXETG00000014140	112.415	0.669591	0.0502899	0.352642	0.528178	0.420911	0.1746	0.728112	0.1746	t	4	runx1	runt-related transcription factor 1 [Source:Jamboree;Acc:XB-GENE-483164]
ENSXETG00000014145	351.432	-0.274656	0.611451	-0.19461	0.789749	-0.671934	0.00737435	-0.850392	0.00737435	4	9	rfx4	regulatory factor X, 4 (influences HLA class II expression) [Source:Jamboree;Acc:XB-GENE-1018509]
ENSXETG00000014152	53.0123	0.40123	0.577793	0.129899	0.927902	1.14026	0.000481274	0.906946	0.000481274	4	6	mosc1	MOCO sulphurase C-terminal domain containing 1 [Source:Jamboree;Acc:XB-GENE-5823411]
ENSXETG00000014162	240.351	-0.151041	0.847273	0.0555208	0.930791	-0.584478	0.0123842	-0.497006	0.0123842	4	10	mettl11a	methyltransferase like 11A [Source:Jamboree;Acc:XB-GENE-994935]
ENSXETG00000014173	196.516	0.228851	0.641859	-0.446049	0.164737	-0.125448	0.713856	-0.513296	0.713856	t	3	ptges	prostaglandin E synthase [Source:Jamboree;Acc:XB-GENE-484896]
ENSXETG00000014180	570.897	0.263537	0.658524	0.131145	0.88981	0.688417	0.00667927	0.38651	0.00667927	4	1	g2e3	G2/M-phase specific E3 ubiquitin protein ligase [Source:Jamboree;Acc:XB-GENE-999810]
ENSXETG00000014193	125.497	-0.405527	0.505675	0.0609926	0.94469	-1.0798	0.000695671	-1.14408	0.000695671	4	9	dbx1	developing brain homeobox 1 [Source:Jamboree;Acc:XB-GENE-480177]
ENSXETG00000014206	367.176	-0.199895	0.847619	-0.265079	0.744266	-0.541543	0.0981495	-0.917008	0.0981495	t	10	pax2	paired box 2 [Source:Jamboree;Acc:XB-GENE-486801]
ENSXETG00000014207	95.2352	-0.45657	0.102036	-0.200799	0.68159	-0.702765	0.000966734	-0.125352	0.000966734	4	10	cuedc2	CUE domain containing 2 [Source:Jamboree;Acc:XB-GENE-1015746]
ENSXETG00000014231	4654.08	0.265401	0.542416	0.0672067	0.930791	0.672466	0.00137665	0.611467	0.00137665	4	1	smarcd2	SWI/SNF related, matrix associated, actin dependent regulator of chromatin, subfamily d, member 2 [Source:Jamboree;Acc:XB-GENE-489103]
ENSXETG00000014233	364.039	-0.257125	0.695868	-0.105042	0.924326	-0.904244	0.000527188	-0.795814	0.000527188	4	9	avpr2	arginine vasopressin receptor 2 (nephrogenic diabetes insipidus) [Source:Jamboree;Acc:XB-GENE-482287]
ENSXETG00000014247	17.5749	-0.314609	0.834064	-0.626546	0.468275	-1.01398	0.048003	-1.12217	0.048003	4	9	sst	somatostatin precursor [Source:RefSeq peptide;Acc:NP_001090807]
ENSXETG00000014251	6209.09	0.244653	0.461141	0.239129	0.491781	0.594283	0.000519217	0.282713	0.000519217	4	1	hcfc1	host cell factor C1 (VP16-accessory protein) [Source:Jamboree;Acc:XB-GENE-6076923]
ENSXETG00000014257	970.678	0.0888693	0.931172	-0.0724346	0.930791	-0.752332	0.000840032	-0.159333	0.000840032	4	5	XB-GENE-5919586	hypothetical protein MGC75872 [Source:Jamboree;Acc:XB-GENE-5919586]
ENSXETG00000014298	275.786	0.161249	0.78462	0.39978	0.172067	0.570211	0.00384915	0.257033	0.00384915	4	1	lrch3	leucine-rich repeats and calponin homology (CH) domain containing 3 [Source:Jamboree;Acc:XB-GENE-877225]
ENSXETG00000014315	508.542	0.301968	0.298025	0.120599	0.840545	0.641169	0.000211398	0.231438	0.000211398	4	1	zdhhc17	zinc finger, DHHC-type containing 17 [Source:Jamboree;Acc:XB-GENE-966618]
ENSXETG00000014318	1184.48	0.299006	0.37876	0.190662	0.695692	0.590578	0.00205031	0.534702	0.00205031	4	1	csrp2	cysteine and glycine-rich protein 2 [Source:Jamboree;Acc:XB-GENE-943913]
ENSXETG00000014319	76.8391	-0.160817	0.907452	-0.0517155	0.956325	-1.279	0.00024947	-0.504027	0.00024947	4	7	eno4	enolase family member 4 [Source:Jamboree;Acc:XB-GENE-1009720]
ENSXETG00000014320	1977.42	0.352467	0.341251	0.307769	0.466557	0.78371	0.000247442	0.556025	0.000247442	4	2	e2f7	E2F transcription factor 7 [Source:Jamboree;Acc:XB-GENE-1018445]
ENSXETG00000014331	36.0343	-0.0292895	0.972854	-0.350169	0.589597	-0.996787	0.00264996	-0.353988	0.00264996	4	7	tm6sf2	transmembrane 6 superfamily member 2 [Source:Jamboree;Acc:XB-GENE-988200]
ENSXETG00000014338	424.231	-0.352238	0.214452	-0.0126866	0.982611	-0.627537	0.000741274	-1.04629	0.000741274	4	9	armc6	armadillo repeat containing 6 [Source:Jamboree;Acc:XB-GENE-953885]
ENSXETG00000014345	1348.68	-0.121611	0.893647	-0.042307	0.947335	0.622144	0.00600082	0.263252	0.00600082	4	8	phf12	PHD finger protein 12 [Source:Jamboree;Acc:XB-GENE-968349]
ENSXETG00000014346	182.622	-0.26073	0.551063	-0.612927	0.0175539	-0.0968304	0.782794	0.0114332	0.782794	2	3	dhrs13	dehydrogenase/reductase (SDR family) member 13 [Source:Jamboree;Acc:XB-GENE-1006231]
ENSXETG00000014367	1902.55	0.184239	0.738279	0.0770154	0.928954	0.615306	0.00218042	0.424476	0.00218042	4	1	gna11	guanine nucleotide binding protein (G protein), alpha 11 (Gq class) [Source:Jamboree;Acc:XB-GENE-944497]
ENSXETG00000014379	362.278	-0.218694	0.588861	-0.110261	0.868037	-0.650341	0.000521229	-0.303376	0.000521229	4	10	nenf	neudesin neurotrophic factor [Source:Jamboree;Acc:XB-GENE-972221]
ENSXETG00000014401	429.588	-0.260243	0.618855	-0.252668	0.647593	-0.517301	0.0363442	-0.689126	0.0363442	4	10	l3mbtl3	l(3)mbt-like 3 [Source:Jamboree;Acc:XB-GENE-1219135]
ENSXETG00000014469	27.9469	-0.300888	0.809814	-0.224355	0.876606	-0.891639	0.0481721	-0.42574	0.0481721	4	7	c11orf65	chromosome 11 open reading frame 65 [Source:Jamboree;Acc:XB-GENE-952411]
ENSXETG00000014472	2275.62	0.063299	0.94007	-0.203643	0.792255	-0.622218	0.0189513	-0.240395	0.0189513	4	5	npm3	nucleophosmin/nucleoplasmin 3 [Source:Jamboree;Acc:XB-GENE-954429]
ENSXETG00000014526	2774.1	0.0684995	0.94007	0.458349	0.163233	0.566276	0.0122418	0.350393	0.0122418	4	1	zbed4	zinc finger, BED-type containing 4 [Source:Jamboree;Acc:XB-GENE-6076969]
ENSXETG00000014529	292.014	0.0715262	0.94007	0.0278693	0.970758	0.635086	0.0138957	0.402929	0.0138957	4	1	pim3	pim-3 oncogene [Source:Jamboree;Acc:XB-GENE-922022]
ENSXETG00000014534	233.303	0.132997	0.880029	0.00546852	0.994113	0.520223	0.0271695	0.258613	0.0271695	4	1	fgfr1op	FGFR1 oncogene partner [Source:Jamboree;Acc:XB-GENE-5752647]
ENSXETG00000014570	191.066	0.49524	0.0685373	0.651714	0.00662991	0.873621	1.38663e-05	0.654047	1.38663e-05	2+4	4	myh6	myosin, heavy chain 6, cardiac muscle, alpha [Source:Jamboree;Acc:XB-GENE-968718]
ENSXETG00000014585	108.203	-0.087437	0.928184	-0.0940318	0.912975	-0.640348	0.00440568	-0.136151	0.00440568	4	5	dnajc15	DnaJ (Hsp40) homolog, subfamily C, member 15 [Source:Jamboree;Acc:XB-GENE-5716026]
ENSXETG00000014589	127.754	-0.331733	0.45803	-0.315481	0.49775	-0.610917	0.0145429	-0.450443	0.0145429	4	10	wdr13	WD repeat domain 13 [Source:Jamboree;Acc:XB-GENE-5810758]
ENSXETG00000014590	153.378	0.28389	0.788495	0.172149	0.90265	-1.08493	0.00372566	0.190455	0.00372566	4	5	CCDC170	coiled-coil domain containing 170 [Source:HGNC Symbol;Acc:21177]
ENSXETG00000014598	87.96	0.57688	0.115213	0.419723	0.371704	0.598853	0.0324218	0.565488	0.0324218	4	2	tmem55a	transmembrane protein 55A [Source:Jamboree;Acc:XB-GENE-951972]
ENSXETG00000014599	327.956	-0.0066836	0.99156	0.164224	0.832508	0.56125	0.0202331	0.217575	0.0202331	4	1	bcl2l2	BCL2-like 2 [Source:Jamboree;Acc:XB-GENE-992427]
ENSXETG00000014606	148.758	0.345209	0.431166	0.489973	0.150228	0.432053	0.0941324	0.526256	0.0941324	t	2	tmem64	transmembrane protein 64 [Source:Jamboree;Acc:XB-GENE-6076037]
ENSXETG00000014617	391.216	-0.325328	0.513293	-0.165073	0.847383	-0.485417	0.0746092	-0.719006	0.0746092	t	10	osgin2	oxidative stress induced growth inhibitor family member 2 [Source:Jamboree;Acc:XB-GENE-977098]
ENSXETG00000014618	375.79	-0.261553	0.559954	-0.157346	0.816822	-0.555651	0.0115824	-0.413649	0.0115824	4	10	rnf31	ring finger protein 31 [Source:Jamboree;Acc:XB-GENE-968731]
ENSXETG00000014625	79.156	-0.347013	0.763358	-0.15243	0.928989	-1.39286	0.00107047	-1.49374	0.00107047	4	9	nell2	NEL-like 2 [Source:Jamboree;Acc:XB-GENE-852641]
ENSXETG00000014640	1327.75	-0.11971	0.884923	-0.153155	0.823258	-0.716689	0.000595202	-0.42486	0.000595202	4	10	slc18a1	solute carrier family 18 (vesicular monoamine), member 1 [Source:Jamboree;Acc:XB-GENE-5738585]
ENSXETG00000014651	208.063	0.0911788	0.928789	0.126634	0.878624	0.507995	0.0300864	0.40459	0.0300864	4	1	cog3	component of oligomeric golgi complex 3 [Source:Jamboree;Acc:XB-GENE-855843]
ENSXETG00000014656	4887.18	0.140772	0.842715	0.294436	0.456411	0.623323	0.00222228	0.35622	0.00222228	4	2	arid2	AT rich interactive domain 2 (ARID, RFX-like) [Source:Jamboree;Acc:XB-GENE-6070950]
ENSXETG00000014657	2633.16	0.141977	0.832882	0.224916	0.623873	0.698373	0.000337896	0.514895	0.000337896	4	1	slc25a30	solute carrier family 25, member 30 [Source:Jamboree;Acc:XB-GENE-995074]
ENSXETG00000014669	51.01	0.327468	0.77026	0.861247	0.109881	-1.33767	0.00191013	-0.393399	0.00191013	4	7	trpm4	transient receptor potential cation channel, subfamily M, member 4 [Source:Jamboree;Acc:XB-GENE-6257461]
ENSXETG00000014723	459.461	0.345371	0.418501	0.1121	0.9049	0.656614	0.00498935	0.415326	0.00498935	4	1	htt	huntingtin [Source:Jamboree;Acc:XB-GENE-1013462]
ENSXETG00000014724	741.188	0.107433	0.848658	0.24031	0.413485	0.509483	0.00121601	0.355869	0.00121601	4	1	topors	topoisomerase I binding, arginine/serine-rich, E3 ubiquitin protein ligase [Source:Jamboree;Acc:XB-GENE-994244]
ENSXETG00000014768	672.938	-0.00976668	0.988479	-0.10396	0.916506	0.410553	0.126481	0.6292	0.126481	t	12	agfg1	ArfGAP with FG repeats 1 [Source:Jamboree;Acc:XB-GENE-5750510]
ENSXETG00000014799	214.99	-0.106265	0.873881	-0.313377	0.279384	-0.717699	8.30939e-05	-0.181215	8.30939e-05	4	5	nfkbie	nuclear factor of kappa light polypeptide gene enhancer in B-cells inhibitor, epsilon [Source:Jamboree;Acc:XB-GENE-6257625]
ENSXETG00000014813	2078.54	-0.0871368	0.924921	0.10591	0.888434	0.524805	0.00996537	0.275083	0.00996537	4	8	c6orf62	chromosome 6 open reading frame 62 [Source:Jamboree;Acc:XB-GENE-973083]
ENSXETG00000014839	696.376	0.310466	0.554733	0.191796	0.806244	1.05911	1.54252e-05	0.613827	1.54252e-05	4	6	cdc14b	CDC14 cell division cycle 14 homolog B [Source:Jamboree;Acc:XB-GENE-977314]
ENSXETG00000014841	297.061	0.112292	0.90419	0.211665	0.714998	0.594316	0.00849196	0.360231	0.00849196	4	1	habp4	hyaluronan binding protein 4 [Source:Jamboree;Acc:XB-GENE-490018]
ENSXETG00000014847	267.747	0.275468	0.685542	0.0783096	0.930791	1.08325	4.62782e-05	1.01026	4.62782e-05	4	6	foxo3	forkhead box O3 [Source:Jamboree;Acc:XB-GENE-945072]
ENSXETG00000014853	16.6059	-0.634631	0.468904	-0.00891308	0.995115	-1.52715	0.00287717	-1.37027	0.00287717	4	7	nr2e1	nuclear receptor subfamily 2, group E, member 1 [Source:Jamboree;Acc:XB-GENE-483554]
ENSXETG00000014873	121.767	-0.676827	0.0128583	-0.350123	0.382099	0.062022	0.871899	-0.0383172	0.871899	1	3	acot8	acyl-CoA thioesterase 8 [Source:Jamboree;Acc:XB-GENE-963979]
ENSXETG00000014893	285.393	-0.53731	0.00657964	-0.160594	0.709147	0.0360627	0.888686	-0.259789	0.888686	1	3	fam134c	family with sequence similarity 134, member C [Source:Jamboree;Acc:XB-GENE-5719860]
ENSXETG00000014910	1244	-0.0509359	0.94007	-0.235842	0.612096	-0.178389	0.510253	-0.587893	0.510253	t	3	dnttip1	deoxynucleotidyltransferase, terminal, interacting protein 1 [Source:Jamboree;Acc:XB-GENE-5881808]
ENSXETG00000014933	143.659	-0.636316	0.0865984	-0.312657	0.618868	-0.387333	0.229393	-0.65887	0.229393	t	3	tbc1d9	TBC1 domain family, member 9 (with GRAM domain) [Source:Jamboree;Acc:XB-GENE-5992769]
ENSXETG00000014934	153.323	-0.207819	0.851899	-0.0888773	0.930791	-1.02106	0.00160229	-0.151257	0.00160229	4	5	c2orf62	chromosome 2 open reading frame 62 [Source:Jamboree;Acc:XB-GENE-942706]
ENSXETG00000014943	414.435	-0.354727	0.233357	-0.345824	0.257769	-0.720491	0.000162166	-0.57217	0.000162166	4	10	wrap53	WD repeat containing, antisense to TP53 [Source:Jamboree;Acc:XB-GENE-5947963]
ENSXETG00000014949	32.5474	-0.234803	0.881191	-0.969983	0.0837534	-1.08451	0.0154439	-0.864859	0.0154439	4	9	rdh11	retinol dehydrogenase 11 (all-trans/9-cis/11-cis) [Source:Jamboree;Acc:XB-GENE-5943090]
ENSXETG00000014969	500.643	-0.191998	0.525657	-0.188304	0.561791	-0.633541	2.47575e-05	-0.545903	2.47575e-05	4	10	idh3b	isocitrate dehydrogenase 3 (NAD+) beta [Source:Jamboree;Acc:XB-GENE-5825105]
ENSXETG00000014983	101.785	-0.465072	0.248513	-0.519782	0.169373	-0.828817	0.00170834	-0.767633	0.00170834	4	9	XB-GENE-5863531	MGC81939 protein [Source:Jamboree;Acc:XB-GENE-5863531]
ENSXETG00000015007	1729.14	0.543001	0.0745034	0.607189	0.0406894	0.0933976	0.815811	0.429112	0.815811	2	11	rbm45	RNA binding motif protein 45 [Source:Jamboree;Acc:XB-GENE-987235]
ENSXETG00000015021	20199.7	0.481758	0.199568	0.797619	0.00651722	0.34255	0.240575	0.110457	0.240575	2	11	TTN	Uncharacterized protein [Source:UniProtKB/TrEMBL;Acc:F7EAV6]
ENSXETG00000015028	4409.4	0.386442	0.199568	0.352252	0.283337	0.585803	0.00337392	0.406582	0.00337392	4	2	bahcc1	BAH domain and coiled-coil containing 1 [Source:Jamboree;Acc:XB-GENE-6458577]
ENSXETG00000015049	53.8405	0.0577951	0.95373	0.377584	0.595336	-1.26074	0.000374283	-0.706142	0.000374283	4	7	CCDC141	coiled-coil domain containing 141 [Source:HGNC Symbol;Acc:26821]
ENSXETG00000015068	48.4579	0.0257233	0.981258	-0.257859	0.842137	-1.36114	0.000996611	-1.25292	0.000996611	4	9	tgfbi	transforming growth factor, beta-induced, 68kDa [Source:Jamboree;Acc:XB-GENE-5751247]
ENSXETG00000015069	106.531	-0.134341	0.902739	0.0732443	0.930791	-0.594462	0.0402446	-0.227712	0.0402446	4	10	XB-GENE-5795369	hypothetical protein LOC342892 [Source:Jamboree;Acc:XB-GENE-5795369]
ENSXETG00000015092	73.9928	0.228306	0.826814	0.022581	0.981797	0.741279	0.0211221	0.57139	0.0211221	4	1	gbp1	guanylate binding protein 1, interferon-inducible [Source:Jamboree;Acc:XB-GENE-6045650]
ENSXETG00000015100	124.429	-0.703336	0.000553403	-0.231298	0.545959	-0.505974	0.00902234	-0.866782	0.00902234	1+4	3	ttc39c	tetratricopeptide repeat domain 39C [Source:Jamboree;Acc:XB-GENE-5934070]
ENSXETG00000015133	262.853	0.389658	0.388589	-0.0210321	0.977881	0.65479	0.0115634	0.700961	0.0115634	4	12	phldb3	pleckstrin homology-like domain, family B, member 3 [Source:Jamboree;Acc:XB-GENE-6045638]
ENSXETG00000015189	55.8594	-0.398117	0.415713	-0.43501	0.340995	-1.17038	5.32981e-05	-0.678922	5.32981e-05	4	9	c2orf73	chromosome 2 open reading frame 73 [Source:Jamboree;Acc:XB-GENE-5797228]
ENSXETG00000015190	6537.93	0.145424	0.901299	-0.0979696	0.930791	0.466869	0.141295	0.921616	0.141295	t	12	atp12a	ATPase, H+/K+ transporting, nongastric, alpha polypeptide [Source:Jamboree;Acc:XB-GENE-5771626]
ENSXETG00000015216	347.436	0.0720652	0.911363	0.190499	0.543427	0.501687	0.000614078	0.293491	0.000614078	4	1	tmem180	transmembrane protein 180 [Source:Jamboree;Acc:XB-GENE-956679]
ENSXETG00000015227	196.76	-0.400259	0.126263	-0.316259	0.304675	-0.385282	0.054629	-0.506987	0.054629	t	10	sfxn2	sideroflexin 2 [Source:Jamboree;Acc:XB-GENE-956699]
ENSXETG00000015230	34.4956	0.606005	0.237674	0.679324	0.152432	-1.10658	0.00562921	0.092358	0.00562921	4	5	c8orf34	chromosome 8 open reading frame 34 [Source:Jamboree;Acc:XB-GENE-6044175]
ENSXETG00000015233	136.975	-0.526997	0.120686	-0.478374	0.189642	-0.647248	0.0103001	-0.859454	0.0103001	4	3	plekhg7	pleckstrin homology domain containing, family G (with RhoGef domain) member 7 [Source:Jamboree;Acc:XB-GENE-6044182]
ENSXETG00000015235	286.303	0.57278	0.0117399	0.157888	0.780251	0.13322	0.644908	0.160249	0.644908	1	11	eea1	early endosome antigen 1 [Source:Jamboree;Acc:XB-GENE-490092]
ENSXETG00000015251	242.473	-0.307454	0.680929	-0.139982	0.908926	-0.934324	0.00253769	-0.886049	0.00253769	4	9	pou2f3	POU class 2 homeobox 3 [Source:Jamboree;Acc:XB-GENE-853632]
ENSXETG00000015258	155.542	0.33649	0.435871	0.0854012	0.930076	0.197979	0.53981	0.580047	0.53981	t	12	impact	impact homolog [Source:Jamboree;Acc:XB-GENE-947990]
ENSXETG00000015280	260.051	-0.246948	0.70953	-0.375454	0.442594	-0.746473	0.00458759	-0.563216	0.00458759	4	10	snupn	snurportin 1 [Source:Jamboree;Acc:XB-GENE-967845]
ENSXETG00000015294	1415.07	0.406988	0.0177709	0.334591	0.0860887	0.557054	6.54396e-05	0.380371	6.54396e-05	4	2	znf592	zinc finger protein 592 [Source:Jamboree;Acc:XB-GENE-985328]
ENSXETG00000015319	98.1084	-0.129623	0.903847	-0.220786	0.75722	-1.03625	0.000134271	-0.649609	0.000134271	4	7	scaper	S-phase cyclin A-associated protein in the ER [Source:Jamboree;Acc:XB-GENE-5953697]
ENSXETG00000015330	1217.95	0.126345	0.834064	0.103488	0.873443	0.525266	0.00304589	0.337967	0.00304589	4	1	ube2q2	ubiquitin-conjugating enzyme E2Q family member 2 [Source:Jamboree;Acc:XB-GENE-5858741]
ENSXETG00000015354	417.827	0.360521	0.0957681	0.540471	0.00279619	0.498108	0.00165354	0.328771	0.00165354	2	11	XB-GENE-5945160	Cry1 protein [Source:Jamboree;Acc:XB-GENE-5945160]
ENSXETG00000015429	114.172	-0.00715915	0.99156	0.0365942	0.960872	0.672669	0.00858453	0.0667729	0.00858453	4	8	kdm1b	lysine (K)-specific demethylase 1B [Source:Jamboree;Acc:XB-GENE-982183]
ENSXETG00000015431	1381.7	0.633331	0.0287472	0.42165	0.27117	-0.0909784	0.824203	0.471154	0.824203	1	11	mylip	myosin regulatory light chain interacting protein [Source:Jamboree;Acc:XB-GENE-949814]
ENSXETG00000015435	1742.31	0.504227	0.148261	0.465065	0.217856	0.902523	0.000161253	0.792917	0.000161253	4	4	rreb1	ras responsive element binding protein 1 [Source:Jamboree;Acc:XB-GENE-492150]
ENSXETG00000015449	2372.38	0.155837	0.749252	0.304952	0.288228	0.545883	0.00153316	0.395867	0.00153316	4	2	prc1	protein regulator of cytokinesis 1 [Source:Jamboree;Acc:XB-GENE-963901]
ENSXETG00000015459	243.508	0.426829	0.152221	0.557164	0.0320109	0.816581	5.11084e-05	0.529462	5.11084e-05	2+4	4		Uncharacterized protein [Source:UniProtKB/TrEMBL;Acc:F6RP89]
ENSXETG00000015460	49.2791	0.345061	0.554906	-0.10791	0.928989	0.344121	0.32022	0.651172	0.32022	t	12	fes	feline sarcoma oncogene [Source:Jamboree;Acc:XB-GENE-6067138]
ENSXETG00000015465	36.5577	-0.236437	0.834729	-0.239637	0.825134	-0.903964	0.0153226	-0.531754	0.0153226	4	7	cln5	ceroid-lipofuscinosis, neuronal 5 [Source:Jamboree;Acc:XB-GENE-960069]
ENSXETG00000015466	51.4902	-0.285321	0.588861	-0.765067	0.0117168	-0.0605572	0.88841	-0.142337	0.88841	2	3	XB-GENE-5871768	hypothetical protein LOC100137677 [Source:Jamboree;Acc:XB-GENE-5871768]
ENSXETG00000015470	2604.9	0.127226	0.86798	0.0467308	0.933375	0.566334	0.00616695	0.421248	0.00616695	4	1	mfap1	microfibrillar-associated protein 1 [Source:Jamboree;Acc:XB-GENE-963861]
ENSXETG00000015485	628.819	-0.250631	0.677735	-0.257153	0.666203	-0.33036	0.256275	-0.72318	0.256275	t	10	mycn	v-myc myelocytomatosis viral related oncogene, neuroblastoma derived [Source:Jamboree;Acc:XB-GENE-478859]
ENSXETG00000015491	467.545	0.137358	0.862686	0.00177613	0.998219	0.538841	0.0148407	0.25751	0.0148407	4	1	rasef	RAS and EF-hand domain containing [Source:Jamboree;Acc:XB-GENE-5734494]
ENSXETG00000015500	155.587	-0.149759	0.816686	-0.484968	0.0750059	-0.265387	0.272758	-0.781625	0.272758	t	3	mllt3	myeloid/lymphoid or mixed-lineage leukemia (trithorax homolog); translocated to, 3 [Source:Jamboree;Acc:XB-GENE-6257679]
ENSXETG00000015502	2538.12	0.222469	0.596369	0.265285	0.492565	0.650864	0.00063454	0.437731	0.00063454	4	2	med14	mediator complex subunit 14 [Source:Jamboree;Acc:XB-GENE-982316]
ENSXETG00000015513	805.179	0.1868	0.617545	0.190872	0.621871	0.56328	0.000618451	0.2912	0.000618451	4	1	map3k1	mitogen-activated protein kinase kinase kinase 1 [Source:Jamboree;Acc:XB-GENE-1008434]
ENSXETG00000015520	1346.57	0.353745	0.133972	0.25469	0.405448	0.691416	2.14673e-05	0.542026	2.14673e-05	4	2	mier3	mesoderm induction early response 1, family member 3 [Source:Jamboree;Acc:XB-GENE-947088]
ENSXETG00000015541	815.679	-0.615326	8.0597e-06	-0.306708	0.113126	-0.958364	7.18977e-14	-0.942029	7.18977e-14	1+4	9	fut11	fucosyltransferase 11 (alpha (1,3) fucosyltransferase) [Source:Jamboree;Acc:XB-GENE-5933996]
ENSXETG00000015580	1604.61	0.06126	0.94007	-0.0115241	0.987573	-0.707698	0.00148712	-0.252751	0.00148712	4	5	htra1	HtrA serine peptidase 1 [Source:Jamboree;Acc:XB-GENE-487699]
ENSXETG00000015598	8892	0.251318	0.506383	0.160173	0.770975	0.376954	0.0660439	0.501286	0.0660439	t	12	zfr	zinc finger RNA binding protein [Source:Jamboree;Acc:XB-GENE-6067390]
ENSXETG00000015603	268.403	0.793481	0.00459866	-0.189185	0.810622	-0.0559759	0.88841	0.944065	0.88841	1	11	wdr11	WD repeat domain 11 [Source:Jamboree;Acc:XB-GENE-993292]
ENSXETG00000015605	282.505	-0.316271	0.49583	-0.198134	0.767939	-0.533595	0.0353795	-0.199688	0.0353795	4	10	sigmar1	sigma non-opioid intracellular receptor 1 [Source:Jamboree;Acc:XB-GENE-5786075]
ENSXETG00000015615	4856.56	0.0559574	0.94007	0.102791	0.910595	0.64329	0.0038688	0.447983	0.0038688	4	1	ctcf	CCCTC-binding factor (zinc finger protein) [Source:Jamboree;Acc:XB-GENE-862914]
ENSXETG00000015624	66.0552	0.120708	0.928184	0.350894	0.563105	1.02436	0.000163995	0.950959	0.000163995	4	6	tert	telomerase reverse transcriptase [Source:Jamboree;Acc:XB-GENE-6451333]
ENSXETG00000015630	304.789	-0.447081	0.37876	-0.72149	0.0599874	-0.650131	0.0337689	-0.391912	0.0337689	4	10	ccdc68	coiled-coil domain containing 68 [Source:RefSeq peptide;Acc:NP_001120389]
ENSXETG00000015664	42.5168	0.144001	0.936303	0.270481	0.83638	-1.11838	0.0118228	-0.739271	0.0118228	4	7	cacna1d	calcium channel, voltage-dependent, L type, alpha 1D subunit [Source:Jamboree;Acc:XB-GENE-876948]
ENSXETG00000015673	19.9718	0.0242926	0.984782	-0.442316	0.695545	-1.03939	0.0459599	-0.495834	0.0459599	4	7	arl11	ADP-ribosylation factor-like 11 [Source:Jamboree;Acc:XB-GENE-1012125]
ENSXETG00000015677	1727.65	0.0756769	0.911124	0.334783	0.144437	0.607876	7.54724e-05	0.284117	7.54724e-05	4	1	kpna3	karyopherin alpha 3 (importin alpha 4) [Source:Jamboree;Acc:XB-GENE-953229]
ENSXETG00000015694	39.7123	-0.204371	0.866774	-0.303305	0.723783	-1.6076	1.82372e-05	-0.43205	1.82372e-05	4	7	kcnrg	potassium channel regulator [Source:Jamboree;Acc:XB-GENE-987331]
ENSXETG00000015704	252.003	-0.388868	0.378965	-0.280068	0.627926	-0.602415	0.0219293	-0.367117	0.0219293	4	10	fignl1	fidgetin-like 1 [Source:Jamboree;Acc:XB-GENE-1000359]
ENSXETG00000015712	279.882	0.00432287	0.995472	0.125146	0.919549	-0.885006	0.00412584	-0.264828	0.00412584	4	5	rabl2b	RAB, member of RAS oncogene family-like 2B [Source:Jamboree;Acc:XB-GENE-979695]
ENSXETG00000015752	186.756	0.169164	0.81334	-0.0358307	0.956325	0.138478	0.691133	0.550038	0.691133	t	12	dnajb9	DnaJ (Hsp40) homolog, subfamily B, member 9 [Source:Jamboree;Acc:XB-GENE-493656]
ENSXETG00000015766	356.194	0.639309	0.0457944	0.275055	0.644658	0.668761	0.00937581	0.738249	0.00937581	1+4	2	tcirg1	T-cell, immune regulator 1, ATPase, H+ transporting, lysosomal V0 subunit A3 [Source:Jamboree;Acc:XB-GENE-5721917]
ENSXETG00000015772	1509.57	-0.0916989	0.910134	-0.257284	0.497706	-0.853288	4.03053e-06	-0.365358	4.03053e-06	4	7	lgals3	lectin, galactoside-binding, soluble, 3 [Source:Jamboree;Acc:XB-GENE-983743]
ENSXETG00000015774	6135.24	-0.00248242	0.997415	0.000167667	0.999799	-0.641001	0.021519	-0.312843	0.021519	4	5	pnn	pinin, desmosome associated protein [Source:Jamboree;Acc:XB-GENE-6258583]
ENSXETG00000015777	35.1276	-0.147348	0.936303	-0.129567	0.930791	-1.25371	0.00500365	-0.743695	0.00500365	4	7		hypothetical protein LOC100288814 [Source:Jamboree;Acc:XB-GENE-6462643]
ENSXETG00000015780	3870.47	0.331465	0.186839	0.465039	0.0278954	0.617957	0.000180064	0.462834	0.000180064	4	2	znf638	zinc finger protein 638 [Source:Jamboree;Acc:XB-GENE-6458572]
ENSXETG00000015782	135.772	0.0608269	0.94007	-0.181159	0.828938	0.932317	0.000140358	0.418536	0.000140358	4	8	trappc6b	trafficking protein particle complex 6B [Source:Jamboree;Acc:XB-GENE-1000721]
ENSXETG00000015804	2223.15	-0.434766	0.000292068	-0.0948662	0.767477	-0.219727	0.0701316	-0.521863	0.0701316	t	3	ndst1	N-deacetylase/N-sulfotransferase (heparan glucosaminyl) 1 [Source:Jamboree;Acc:XB-GENE-955052]
ENSXETG00000015806	57.1589	-0.734036	0.102454	-0.338004	0.660414	-0.593205	0.104687	-0.943212	0.104687	t	3	hecw1	HECT, C2 and WW domain containing E3 ubiquitin protein ligase 1 [Source:Jamboree;Acc:XB-GENE-5969056]
ENSXETG00000015812	1927.37	0.429255	0.150292	-0.02138	0.972758	0.369452	0.104116	0.715445	0.104116	t	12	smek1	SMEK homolog 1, suppressor of mek1 (Dictyostelium) [Source:Jamboree;Acc:XB-GENE-5858259]
ENSXETG00000015813	1031.57	0.21503	0.628294	0.363381	0.239193	0.780684	4.32945e-05	0.511757	4.32945e-05	4	2	stk17a	serine/threonine kinase 17a [Source:Jamboree;Acc:XB-GENE-5757566]
ENSXETG00000015820	354.931	0.209049	0.569818	0.0615785	0.930592	0.621555	0.000218389	0.384946	0.000218389	4	1	dctn4	dynactin 4 (p62) [Source:Jamboree;Acc:XB-GENE-491837]
ENSXETG00000015831	299.576	0.139347	0.816686	-0.137422	0.821344	0.395476	0.0433613	0.519063	0.0433613	t	12	tnip1	TNFAIP3 interacting protein 1 [Source:Jamboree;Acc:XB-GENE-945173]
ENSXETG00000015884	90.8898	-0.275677	0.569818	-0.0610388	0.930791	0.521366	0.0202227	0.274366	0.0202227	4	8	ftsjd1	FtsJ methyltransferase domain containing 1 [Source:Jamboree;Acc:XB-GENE-6035233]
ENSXETG00000015911	1168.61	-0.129049	0.84379	-0.0113227	0.985668	0.510625	0.00734782	0.443894	0.00734782	4	8	zp4	zona pellucida glycoprotein 4 [Source:Jamboree;Acc:XB-GENE-989713]
ENSXETG00000015912	15.2527	-0.0504543	0.970601	0.205947	0.90265	-1.13769	0.0265383	-0.279409	0.0265383	4	7		Uncharacterized protein [Source:UniProtKB/TrEMBL;Acc:F6TN40]
ENSXETG00000015920	225.8	-0.195131	0.800858	-0.0597228	0.930791	0.531803	0.0396402	0.298744	0.0396402	4	8	tbc1d9b	TBC1 domain family, member 9B (with GRAM domain) [Source:Jamboree;Acc:XB-GENE-989754]
ENSXETG00000015929	488.723	0.157821	0.794405	0.297311	0.418537	0.692857	0.000362348	0.164377	0.000362348	4	2	gxylt2	glucoside xylosyltransferase 2 [Source:Jamboree;Acc:XB-GENE-5889629]
ENSXETG00000015938	71.9561	0.122744	0.924886	-0.384257	0.508409	-0.384916	0.27136	-0.82358	0.27136	t	10	cyp1c1	cytochrome P450 family 1 subfamily C polypeptide 1 [Source:RefSeq peptide;Acc:NP_001191176]
ENSXETG00000015953	157.495	0.00493531	0.993786	0.187816	0.83638	0.38206	0.229289	0.607538	0.229289	t	12	lactb2	lactamase, beta 2 [Source:Jamboree;Acc:XB-GENE-954710]
ENSXETG00000015974	411.14	0.0229505	0.966234	0.214013	0.530966	0.593703	0.000217847	0.269946	0.000217847	4	1	ick	intestinal cell (MAK-like) kinase [Source:Jamboree;Acc:XB-GENE-985841]
ENSXETG00000015978	805.25	0.141361	0.885609	0.0486167	0.946211	0.596153	0.0218134	0.600533	0.0218134	4	1	ski	v-ski sarcoma viral oncogene homolog [Source:Jamboree;Acc:XB-GENE-494028]
ENSXETG00000015985	105.248	0.402049	0.291526	0.0452155	0.946486	0.713866	0.00209078	0.906282	0.00209078	4	12	XB-GENE-5997771	uncharacterized protein LOC100216173 [Source:RefSeq peptide;Acc:NP_001135614]
ENSXETG00000016006	2661.39	0.175787	0.739738	0.0679571	0.930791	0.518725	0.00781962	0.292955	0.00781962	4	1	ranbp2	RAN binding protein 2 [Source:Jamboree;Acc:XB-GENE-492821]
ENSXETG00000016009	1102.69	-0.0388645	0.955868	-0.158082	0.830991	-0.515053	0.0278057	-0.321236	0.0278057	4	10	gclc	glutamate-cysteine ligase, catalytic subunit [Source:Jamboree;Acc:XB-GENE-1002435]
ENSXETG00000016014	287.614	-0.661341	0.166957	-0.521	0.371044	-1.08284	0.0010601	-0.858356	0.0010601	4	9	stoml3	stomatin (EPB72)-like 3 [Source:Jamboree;Acc:XB-GENE-1015871]
ENSXETG00000016026	484.598	-0.609184	0.00890167	-0.324719	0.347054	-0.137922	0.634942	-0.371496	0.634942	1	3	nucb2	nucleobindin 2 [Source:Jamboree;Acc:XB-GENE-485477]
ENSXETG00000016035	128.732	0.0799835	0.94007	-0.238277	0.79742	-1.01019	0.00143029	-0.410132	0.00143029	4	7	cog6	component of oligomeric golgi complex 6 [Source:Jamboree;Acc:XB-GENE-944762]
ENSXETG00000016048	108.632	-0.292707	0.586311	-0.666663	0.0364105	-0.436043	0.118831	-0.116063	0.118831	2	10	foxo1	forkhead box O1 [Source:Jamboree;Acc:XB-GENE-482528]
ENSXETG00000016060	172.977	-0.731824	0.000309463	-0.401864	0.132665	-0.174075	0.483283	-0.567144	0.483283	1	3	hps3	Hermansky-Pudlak syndrome 3 [Source:Jamboree;Acc:XB-GENE-854022]
ENSXETG00000016064	120.419	0.0264147	0.975014	-0.039165	0.962666	-0.672842	0.0298987	-0.366783	0.0298987	4	5	tekt4	tektin 4 [Source:Jamboree;Acc:XB-GENE-5848468]
ENSXETG00000016072	2041.32	-0.535489	0.0463401	-0.349055	0.343456	-0.512544	0.0189685	-0.518041	0.0189685	1+4	10	gyg1	glycogenin 1 [Source:Jamboree;Acc:XB-GENE-852729]
ENSXETG00000016078	503.652	0.126927	0.88769	0.111077	0.90265	0.61165	0.00780591	0.435018	0.00780591	4	1	ivd	isovaleryl-CoA dehydrogenase [Source:Jamboree;Acc:XB-GENE-1008677]
ENSXETG00000016086	170.319	-0.2981	0.339542	0.0309423	0.951208	-0.0666821	0.835121	-0.739144	0.835121	t	10	hdgfrp3	hepatoma-derived growth factor, related protein 3 [Source:Jamboree;Acc:XB-GENE-947032]
ENSXETG00000016094	126.351	-0.232784	0.763747	-0.182482	0.841269	-0.696899	0.0156383	-0.633417	0.0156383	4	10	homer2	homer homolog 2 [Source:Jamboree;Acc:XB-GENE-1016661]
ENSXETG00000016100	131.768	0.316833	0.4741	0.21024	0.731868	0.564151	0.0173997	0.340599	0.0173997	4	1	tcf7	transcription factor 7 (T-cell specific, HMG-box) [Source:Jamboree;Acc:XB-GENE-855462]
ENSXETG00000016114	123.307	-0.136014	0.923468	0.0676536	0.936418	0.906685	0.00292541	0.828768	0.00292541	4	6	dnd1	dead end homolog 1 [Source:Jamboree;Acc:XB-GENE-1015630]
ENSXETG00000016139	625.653	-0.401523	0.0610331	0.0144775	0.976704	-0.56578	0.000585198	-0.723229	0.000585198	4	10	kiaa1524	KIAA1524 [Source:Jamboree;Acc:XB-GENE-5926363]
ENSXETG00000016146	108.931	-0.539091	0.322803	-0.334071	0.674137	-0.723434	0.0381237	-0.581572	0.0381237	4	10	sec14l3	SEC14-like 3 [Source:Jamboree;Acc:XB-GENE-951877]
ENSXETG00000016158	384.858	0.472568	0.103379	0.540675	0.0495577	0.373161	0.11104	0.0900095	0.11104	2	11	arhgef40	Rho guanine nucleotide exchange factor (GEF) 40 [Source:Jamboree;Acc:XB-GENE-6050452]
ENSXETG00000016174	277.715	0.217074	0.78462	-0.1628	0.865641	-0.700715	0.0124837	-0.377083	0.0124837	4	5		Uncharacterized protein [Source:UniProtKB/TrEMBL;Acc:F6UN45]
ENSXETG00000016179	65.4106	0.012273	0.988231	-0.117026	0.927902	0.665098	0.032266	0.563683	0.032266	4	8	h2afj	H2A histone family, member J [Source:Jamboree;Acc:XB-GENE-5838625]
ENSXETG00000016218	21.3186	-0.282325	0.842134	-0.0634326	0.956467	-1.30154	0.00495419	-0.783275	0.00495419	4	7		Uncharacterized protein [Source:UniProtKB/TrEMBL;Acc:F6VE86]
ENSXETG00000016226	88.0965	-0.528475	0.0446072	-0.309724	0.386582	0.0216023	0.944875	-0.150493	0.944875	1	3	c1orf31	chromosome 1 open reading frame 31 [Source:Jamboree;Acc:XB-GENE-1003563]
ENSXETG00000016228	243.181	0.370396	0.39689	0.151306	0.860288	0.623217	0.0124713	0.536105	0.0124713	4	1	fmn2	formin 2 [Source:Jamboree;Acc:XB-GENE-5955925]
ENSXETG00000016242	412.728	-0.173066	0.885687	-0.133878	0.916052	-0.731028	0.0240292	-0.770212	0.0240292	4	10	gabarapl1	GABA(A) receptor-associated protein like 1 [Source:Jamboree;Acc:XB-GENE-946688]
ENSXETG00000016251	31.7782	-0.886799	0.036142	0.172102	0.874393	-0.171637	0.741706	-0.15685	0.741706	1	3	mep1a	meprin A, alpha (PABA peptide hydrolase) [Source:Jamboree;Acc:XB-GENE-921661]
ENSXETG00000016255	916.355	0.253651	0.353416	0.526046	0.00407729	0.398596	0.0138581	0.270095	0.0138581	2	11	tdrd6	tudor domain containing 6 [Source:Jamboree;Acc:XB-GENE-5969988]
ENSXETG00000016298	5414.81	0.269344	0.588861	0.298835	0.542557	0.632621	0.0068512	0.497602	0.0068512	4	2	bcl9	B-cell CLL/lymphoma 9 [Source:Jamboree;Acc:XB-GENE-480846]
ENSXETG00000016326	122.08	-0.1315	0.927406	-0.200425	0.850085	-0.792319	0.0160297	-0.488896	0.0160297	4	10	morn5	MORN repeat containing 5 [Source:Jamboree;Acc:XB-GENE-958918]
ENSXETG00000016335	1608.6	-0.0372673	0.945813	-0.0859725	0.908981	0.642423	0.000387132	0.320498	0.000387132	4	1	pdcl	phosducin-like [Source:Jamboree;Acc:XB-GENE-969621]
ENSXETG00000016343	866.916	0.264586	0.308417	0.263026	0.324615	0.511299	0.000952606	0.422705	0.000952606	4	2	stil	SCL/TAL1 interrupting locus [Source:Jamboree;Acc:XB-GENE-975750]
ENSXETG00000016346	538.112	-0.0751547	0.94007	-0.242343	0.749734	-0.835443	0.0028788	-0.652038	0.0028788	4	7	tal1	T-cell acute lymphocytic leukemia 1 [Source:Jamboree;Acc:XB-GENE-479827]
ENSXETG00000016360	51.7262	0.367605	0.477666	0.122214	0.913597	0.241892	0.524425	0.697942	0.524425	t	12	ublcp1	ubiquitin-like domain containing CTD phosphatase 1 [Source:Jamboree;Acc:XB-GENE-5892709]
ENSXETG00000016361	466.28	0.106149	0.913892	-0.0428316	0.947335	0.846752	0.000134106	0.577632	0.000134106	4	8	rnf145	ring finger protein 145 [Source:Jamboree;Acc:XB-GENE-979193]
ENSXETG00000016377	76.6996	-0.504375	0.191703	-0.169744	0.840649	-0.548206	0.0496277	-1.03902	0.0496277	4	3	has3	hyaluronan synthase 3 [Source:Jamboree;Acc:XB-GENE-987830]
ENSXETG00000016410	1289.58	-0.768205	2.23387e-10	-0.056959	0.914105	-0.130151	0.431248	-0.726703	0.431248	1	3	ddx54	DEAD (Asp-Glu-Ala-Asp) box polypeptide 54 [Source:Jamboree;Acc:XB-GENE-1011576]
ENSXETG00000016411	95.8238	-0.0745753	0.94007	0.0419814	0.954867	-0.62138	0.0293553	-0.0421848	0.0293553	4	5	XB-GENE-5779653	hypothetical protein LOC100145050 [Source:Jamboree;Acc:XB-GENE-5779653]
ENSXETG00000016415	129.31	0.535599	0.434821	0.283652	0.803508	1.34323	0.000236057	1.3677	0.000236057	4	6	gas2l1	growth arrest-specific 2 like 1 [Source:Jamboree;Acc:XB-GENE-940187]
ENSXETG00000016423	356.427	0.145023	0.885049	-0.186365	0.825134	0.446789	0.113317	0.833193	0.113317	t	12	ascc2	activating signal cointegrator 1 complex subunit 2 [Source:Jamboree;Acc:XB-GENE-1001666]
ENSXETG00000016428	729.527	0.173612	0.603208	0.309823	0.172172	0.518101	0.000536267	0.269492	0.000536267	4	1	mtmr3	myotubularin related protein 3 [Source:Jamboree;Acc:XB-GENE-984945]
ENSXETG00000016435	384.318	-1.29998	1.92535e-06	0.165798	0.865641	-0.862122	0.00193572	-1.62487	0.00193572	1+4	9	arfip2	ADP-ribosylation factor interacting protein 2 [Source:Jamboree;Acc:XB-GENE-997831]
ENSXETG00000016436	811.502	0.270229	0.268492	0.60891	0.000202233	0.412077	0.0073894	0.406966	0.0073894	2	2	XB-GENE-996589	Putative ortholog of uDP-GlcNAc:betaGal beta-1,3-N-acetylglucosaminyltransferase 3, 1 of 1 [Source:Jamboree;Acc:XB-GENE-996589]
ENSXETG00000016442	331.745	-0.150513	0.871751	-0.172881	0.831402	0.349852	0.217044	0.578247	0.217044	t	12	XB-GENE-5779684	MGC107841 protein [Source:Jamboree;Acc:XB-GENE-5779684]
ENSXETG00000016463	130.134	0.751012	0.0226947	0.480538	0.277621	0.977561	0.000252343	0.908273	0.000252343	1+4	4	eml2	echinoderm microtubule associated protein like 2 [Source:Jamboree;Acc:XB-GENE-977931]
ENSXETG00000016464	2390.94	0.227712	0.670312	0.0978552	0.914105	0.680414	0.0019575	0.587232	0.0019575	4	1	pkdcc.1	protein kinase domain containing, cytoplasmic homolog, gene 1 [Source:Jamboree;Acc:XB-GENE-5993401]
ENSXETG00000016467	315.077	0.523375	0.173915	0.465754	0.269814	1.07378	2.3642e-05	1.02884	2.3642e-05	4	4	nin	ninein (GSK3B interacting protein) [Source:Jamboree;Acc:XB-GENE-954251]
ENSXETG00000016471	113.825	0.556256	0.294086	-0.349249	0.661897	1.20219	0.00016323	1.41332	0.00016323	4	6	casp7	caspase 7, apoptosis-related cysteine peptidase [Source:Jamboree;Acc:XB-GENE-484041]
ENSXETG00000016476	1684.12	-0.283074	0.479978	-0.441887	0.148158	-0.667015	0.0013426	-0.473518	0.0013426	4	10	atp6v1b2	ATPase, H+ transporting, lysosomal 56/58kDa, V1 subunit B2 [Source:Jamboree;Acc:XB-GENE-941731]
ENSXETG00000016477	380.211	0.813283	0.00816283	0.418727	0.382196	0.275883	0.420822	0.765137	0.420822	1	11	pygl	phosphorylase, glycogen, liver [Source:Jamboree;Acc:XB-GENE-478383]
ENSXETG00000016478	436.728	0.420513	0.124409	0.644438	0.00436162	0.463956	0.0222219	0.315218	0.0222219	2	11	klf13	Kruppel-like factor 13 [Source:Jamboree;Acc:XB-GENE-479837]
ENSXETG00000016485	2177.15	-0.177571	0.724672	-0.250798	0.524456	-0.694045	0.000208988	-0.506261	0.000208988	4	10	slc18a1	solute carrier family 18 (vesicular monoamine), member 1 [Source:RefSeq peptide;Acc:NP_001025533]
ENSXETG00000016491	486.624	0.346083	0.184621	0.329204	0.226005	0.529755	0.00237609	0.309276	0.00237609	4	2	frmd6	FERM domain containing 6 [Source:RefSeq peptide;Acc:NP_001016027]
ENSXETG00000016493	252.013	0.540864	0.174924	0.237541	0.749854	0.250471	0.493783	0.650082	0.493783	t	12		novel solute carrier family 18 (vesicular monoamine) slca18 protein [Source:RefSeq peptide;Acc:NP_001037956]
ENSXETG00000016494	590.56	0.697829	4.74286e-06	0.495798	0.0063009	0.339382	0.0379358	0.466935	0.0379358	1	11	mtmr10	myotubularin related protein 10 [Source:Jamboree;Acc:XB-GENE-1002518]
ENSXETG00000016500	1771.39	-0.582096	0.000132921	-0.315888	0.133101	-0.282657	0.0707859	-0.6595	0.0707859	1	3	c12orf11	chromosome 12 open reading frame 11 [Source:Jamboree;Acc:XB-GENE-997276]
ENSXETG00000016542	284.402	-0.0920258	0.933989	-0.186647	0.803508	-0.781519	0.00155827	-0.72099	0.00155827	4	10	nudt1	nudix (nucleoside diphosphate linked moiety X)-type motif 1 [Source:Jamboree;Acc:XB-GENE-975736]
ENSXETG00000016564	27.1757	0.0771475	0.952628	-0.322064	0.806244	-1.21158	0.0108368	-1.28503	0.0108368	4	9		Uncharacterized protein [Source:UniProtKB/TrEMBL;Acc:F7ELQ7]
ENSXETG00000016574	158.007	0.618995	0.00938353	-0.126971	0.865641	-0.225549	0.412804	0.884418	0.412804	1	11	tbca	tubulin folding cofactor A [Source:Jamboree;Acc:XB-GENE-490490]
ENSXETG00000016575	559.861	-0.163083	0.842714	-0.273787	0.615746	-0.814627	0.000589477	-0.193605	0.000589477	4	5	shfm1	split hand/foot malformation (ectrodactyly) type 1 [Source:Jamboree;Acc:XB-GENE-1016350]
ENSXETG00000016576	295.636	0.16652	0.857774	-0.359929	0.482227	0.724649	0.00495096	1.18104	0.00495096	4	12	slc25a13	solute carrier family 25, member 13 (citrin) [Source:Jamboree;Acc:XB-GENE-1013331]
ENSXETG00000016579	1553.91	-0.630811	0.201094	-0.846166	0.0469692	-0.80682	0.0178963	-1.01106	0.0178963	2+4	9	pdlim4	PDZ and LIM domain 4 [Source:Jamboree;Acc:XB-GENE-1001790]
ENSXETG00000016585	261.017	0.633955	0.0113789	0.451251	0.144805	0.561629	0.00981913	0.609832	0.00981913	1+4	2	slc7a5	solute carrier family 7 (amino acid transporter light chain, L system), member 5 [Source:Jamboree;Acc:XB-GENE-480035]
ENSXETG00000016586	79.0033	-0.383386	0.454667	-0.1791	0.840545	-0.654015	0.0253054	0.0920503	0.0253054	4	10	irf1	interferon regulatory factor 1 [Source:Jamboree;Acc:XB-GENE-942994]
ENSXETG00000016607	9.80404	0.176818	0.94007	-0.530298	0.676456	-1.06579	0.0900709	-1.27956	0.0900709	t	9		Uncharacterized protein [Source:UniProtKB/TrEMBL;Acc:F6WLD5]
ENSXETG00000016627	101.571	0.110212	0.94007	-0.0192106	0.987067	0.768458	0.0394227	0.972825	0.0394227	4	6	EML5	echinoderm microtubule associated protein like 5 [Source:HGNC Symbol;Acc:18197]
ENSXETG00000016634	1084.87	-0.381817	0.155047	-0.434029	0.0890474	-0.53733	0.00417818	-0.284635	0.00417818	4	10	pofut1	protein O-fucosyltransferase 1 [Source:Jamboree;Acc:XB-GENE-979243]
ENSXETG00000016645	633.499	0.439668	0.00980466	0.523542	0.00122207	0.561201	8.09339e-05	0.539951	8.09339e-05	2+4	2	foxn3	forkhead box N3 [Source:Jamboree;Acc:XB-GENE-483117]
ENSXETG00000016646	17.6645	-0.708168	0.199568	-0.457193	0.524806	-0.941925	0.0219293	-0.282008	0.0219293	4	10	znf805	zinc finger protein 805 [Source:Jamboree;Acc:XB-GENE-6049147]
ENSXETG00000016655	476.054	-0.0452686	0.95339	-0.213425	0.761365	-1.33487	5.08354e-08	-1.34407	5.08354e-08	4	9	atp5g1	ATP synthase, H+ transporting, mitochondrial Fo complex, subunit C1 (subunit 9) [Source:Jamboree;Acc:XB-GENE-5907814]
ENSXETG00000016677	311.57	-0.253494	0.753146	-0.220182	0.803508	-0.8304	0.00458832	-0.674017	0.00458832	4	10	eef2k	eukaryotic elongation factor-2 kinase [Source:Jamboree;Acc:XB-GENE-949102]
ENSXETG00000016688	5777.53	-0.675841	0.000289968	-0.353035	0.185945	-0.070505	0.816506	-0.228362	0.816506	1	3	elovl7	ELOVL fatty acid elongase 7 [Source:Jamboree;Acc:XB-GENE-942805]
ENSXETG00000016695	203.811	0.228389	0.674943	0.294527	0.512463	0.64829	0.00333058	0.48711	0.00333058	4	2	c16orf52	chromosome 16 open reading frame 52 [Source:Jamboree;Acc:XB-GENE-5865781]
ENSXETG00000016729	896.992	0.00199702	0.997227	0.0156069	0.981471	0.600447	0.00381686	0.454746	0.00381686	4	1	dcun1d3	DCN1, defective in cullin neddylation 1, domain containing 3 [Source:Jamboree;Acc:XB-GENE-6258756]
ENSXETG00000016745	516.284	-0.0251071	0.975014	0.0776002	0.930791	-0.8593	0.00175516	-0.285667	0.00175516	4	5	ccdc151	coiled-coil domain containing 151 [Source:Jamboree;Acc:XB-GENE-877178]
ENSXETG00000016751	29.0053	-0.150358	0.928184	-0.0845583	0.930791	-1.16215	0.00444807	-0.350879	0.00444807	4	7	PIRT	phosphoinositide-interacting regulator of transient receptor potential channels [Source:HGNC Symbol;Acc:37239]
ENSXETG00000016786	155.177	-0.560906	0.0336061	0.000340283	0.999525	0.0678629	0.853533	-0.165474	0.853533	1	3	znf180	zinc finger protein 180 [Source:Jamboree;Acc:XB-GENE-5829966]
ENSXETG00000016789	515.602	-0.598634	8.52909e-06	-0.431863	0.00553133	-0.354379	0.00939371	-0.409975	0.00939371	1	3	vdac3	voltage-dependent anion channel 3 [Source:Jamboree;Acc:XB-GENE-949888]
ENSXETG00000016804	122.737	-0.310076	0.655808	-0.39995	0.495955	-0.628434	0.048575	-0.789614	0.048575	4	10	inpp5a.2	inositol polyphosphate-5-phosphatase, 40kDa, gene 2 [Source:Jamboree;Acc:XB-GENE-5867879]
ENSXETG00000016808	6330.73	0.391364	0.376113	-0.0727305	0.930791	-0.0813653	0.854951	0.597084	0.854951	t	11	ppp1r3c.2	protein phosphatase 1, regulatory (inhibitor) subunit 3C, gene 2 [Source:Jamboree;Acc:XB-GENE-876322]
ENSXETG00000016815	276.99	0.22465	0.630986	0.465988	0.0950041	0.506928	0.0157531	0.325646	0.0157531	4	2	fcho2	FCH domain only 2 [Source:Jamboree;Acc:XB-GENE-943410]
ENSXETG00000016833	3370.13	0.39191	0.141055	0.258922	0.486864	0.507519	0.0071907	0.463188	0.0071907	4	2	atp13a-like	ATPase type 13A-like [Source:Jamboree;Acc:XB-GENE-5883964]
ENSXETG00000016850	142.841	-0.133159	0.89503	-0.176994	0.827458	0.0875264	0.841761	-0.692987	0.841761	t	10	prnp	prion protein [Source:Jamboree;Acc:XB-GENE-952814]
ENSXETG00000016868	808.901	0.180092	0.724316	0.0986025	0.894093	0.569006	0.00301393	0.261595	0.00301393	4	1	kctd15	potassium channel tetramerisation domain containing 15 [Source:Jamboree;Acc:XB-GENE-944069]
ENSXETG00000016881	182.844	-0.223422	0.780671	-0.118636	0.915244	-0.597989	0.0419422	-0.309339	0.0419422	4	10	mfsd3	major facilitator superfamily domain containing 3 [Source:Jamboree;Acc:XB-GENE-5796372]
ENSXETG00000016900	1856.02	0.0857139	0.903847	0.116739	0.839746	0.515356	0.00232639	0.171511	0.00232639	4	1	naa15	N(alpha)-acetyltransferase 15, NatA auxiliary subunit [Source:Jamboree;Acc:XB-GENE-960101]
ENSXETG00000016908	36.1313	-0.629594	0.278523	-0.513481	0.446359	-1.17681	0.00226935	-0.554003	0.00226935	4	9	hand2	heart and neural crest derivatives expressed 2 [Source:Jamboree;Acc:XB-GENE-481426]
ENSXETG00000016915	200.615	0.114655	0.900541	0.222824	0.683522	0.535064	0.0178963	0.424506	0.0178963	4	1	sap30	Sin3A-associated protein, 30kDa [Source:Jamboree;Acc:XB-GENE-942260]
ENSXETG00000016918	97.1482	-0.240626	0.685628	-0.392274	0.340153	-0.560899	0.0299104	-0.525256	0.0299104	4	10	rfc3	replication factor C (activator 1) 3, 38kDa [Source:Jamboree;Acc:XB-GENE-984444]
ENSXETG00000016928	438.622	0.124695	0.87178	0.108104	0.887734	0.506645	0.0148693	0.461847	0.0148693	4	12	stard13	StAR-related lipid transfer (START) domain containing 13 [Source:Jamboree;Acc:XB-GENE-478898]
ENSXETG00000016929	164.814	-0.215605	0.712751	-0.324485	0.45238	-0.546333	0.0228218	-0.338349	0.0228218	4	10	sdr39u1	short chain dehydrogenase/reductase family 39U, member 1 [Source:Jamboree;Acc:XB-GENE-1015181]
ENSXETG00000016932	157.814	-0.621943	0.116129	-0.348966	0.577504	-0.541199	0.0827197	-0.922895	0.0827197	t	3	pnp	purine nucleoside phosphorylase [Source:Jamboree;Acc:XB-GENE-1011598]
ENSXETG00000016939	57.8999	-0.111065	0.94007	-0.204978	0.848501	0.749496	0.0180679	0.227224	0.0180679	4	8	setd7	SET domain containing (lysine methyltransferase) 7 [Source:Jamboree;Acc:XB-GENE-949196]
ENSXETG00000016941	2445.6	0.248116	0.333131	0.362286	0.0778063	0.500077	0.000813134	0.31908	0.000813134	4	2	six4	SIX homeobox 4 [Source:Jamboree;Acc:XB-GENE-481699]
ENSXETG00000016945	22.0896	-0.173365	0.936303	-0.447446	0.716479	-1.25172	0.0189782	-0.822869	0.0189782	4	7	six6	SIX homeobox 6 [Source:Jamboree;Acc:XB-GENE-483146]
ENSXETG00000016954	1623.13	-0.0356189	0.956153	0.108699	0.888954	-0.556872	0.00810259	-0.362918	0.00810259	4	5	c19orf47	chromosome 19 open reading frame 47 [Source:Jamboree;Acc:XB-GENE-5907420]
ENSXETG00000016964	165.749	-0.313953	0.592969	-0.172555	0.853217	-0.644685	0.0249374	-0.601903	0.0249374	4	10	btbd11	BTB (POZ) domain containing 11 [Source:Jamboree;Acc:XB-GENE-991957]
ENSXETG00000016996	898.653	-0.284445	0.348769	-0.262813	0.430049	-0.361325	0.0553735	-0.541403	0.0553735	t	3	slc12a6	solute carrier family 12 (potassium/chloride transporters), member 6 [Source:Jamboree;Acc:XB-GENE-960699]
ENSXETG00000017003	893.572	-0.458276	0.00145865	-0.290726	0.119316	-0.429638	0.00104526	-0.500548	0.00104526	t	10	tmem85	transmembrane protein 85 [Source:Jamboree;Acc:XB-GENE-965547]
ENSXETG00000017006	330.434	-0.137038	0.833562	-0.181682	0.715209	-0.651705	0.000811002	-0.635246	0.000811002	4	10	osgep	O-sialoglycoprotein endopeptidase [Source:Jamboree;Acc:XB-GENE-942945]
ENSXETG00000017030	1690.74	0.597646	0.0011345	0.477043	0.0240492	0.649549	9.19379e-05	0.752375	9.19379e-05	1+4	4	daam1	dishevelled associated activator of morphogenesis 1 [Source:Jamboree;Acc:XB-GENE-983772]
ENSXETG00000017037	173.51	-0.158617	0.861752	-0.240024	0.707563	-0.467551	0.0905607	-0.568266	0.0905607	t	10	cpe	carboxypeptidase E [Source:Jamboree;Acc:XB-GENE-952270]
ENSXETG00000017042	271.801	0.617452	0.000131775	-0.278627	0.294857	-0.255206	0.169358	0.45809	0.169358	1	11	trim45	tripartite motif containing 45 [Source:Jamboree;Acc:XB-GENE-997848]
ENSXETG00000017067	3470.91	0.141889	0.805117	0.190468	0.676456	0.558723	0.00229283	0.35928	0.00229283	4	1	brd2	bromodomain containing 2 [Source:Jamboree;Acc:XB-GENE-481598]
ENSXETG00000017070	1238.42	-0.0460671	0.956378	0.0306912	0.969621	-0.730409	0.00781962	-0.564603	0.00781962	4	10	a2ml1	alpha-2-macroglobulin-like 1 [Source:Jamboree;Acc:XB-GENE-5943821]
ENSXETG00000017089	430.717	0.649349	0.014387	0.598436	0.034742	0.60622	0.00753812	0.58441	0.00753812	1+2+4	4	nav1	neuron navigator 1 [Source:Jamboree;Acc:XB-GENE-981217]
ENSXETG00000017100	86.8412	-0.302202	0.76113	-0.0196719	0.986535	-1.87379	3.61159e-07	-0.799319	3.61159e-07	4	7		Uncharacterized protein [Source:UniProtKB/TrEMBL;Acc:F7ECZ3]
ENSXETG00000017106	362.677	-0.210029	0.699022	-0.115028	0.884348	0.805246	9.19471e-05	0.0889687	9.19471e-05	4	8	yod1	YOD1 OTU deubiquinating enzyme 1 homolog [Source:Jamboree;Acc:XB-GENE-998960]
ENSXETG00000017117	28.533	0.0200235	0.986163	-0.559095	0.474928	-1.78398	6.98029e-05	-1.25175	6.98029e-05	4	7	vstm5	V-set and transmembrane domain containing 5 [Source:Jamboree;Acc:XB-GENE-940096]
ENSXETG00000017135	10557	0.285826	0.317865	0.342476	0.187003	0.827656	5.3113e-07	0.461667	5.3113e-07	4	2	fat1	FAT tumor suppressor homolog 1 [Source:Jamboree;Acc:XB-GENE-920279]
ENSXETG00000017148	174.243	0.00770449	0.990308	0.0496147	0.943011	-0.792353	0.00171594	-0.364737	0.00171594	4	5	col13a1	collagen, type XIII, alpha 1 [Source:Jamboree;Acc:XB-GENE-6462746]
ENSXETG00000017151	597.503	0.0926903	0.94007	0.0418727	0.957743	-0.863679	0.00158272	-0.629399	0.00158272	4	5	zfhx4	zinc finger homeobox 4 [Source:Jamboree;Acc:XB-GENE-957673]
ENSXETG00000017156	52.9609	-0.845841	0.149242	-0.298386	0.816312	-0.924489	0.0372218	-1.50511	0.0372218	4	9	stac3	SH3 and cysteine rich domain 3 [Source:Jamboree;Acc:XB-GENE-5903818]
ENSXETG00000017171	106.211	-0.715015	0.0182685	0.309297	0.530966	-0.401228	0.152578	-0.100426	0.152578	1	3	znf33b	zinc finger protein 33B [Source:Jamboree;Acc:XB-GENE-5846794]
ENSXETG00000017227	373.323	-0.282593	0.423936	-0.297557	0.388313	-0.708615	0.000220501	-0.467338	0.000220501	4	10	c17orf49	chromosome 17 open reading frame 49 [Source:Jamboree;Acc:XB-GENE-5900247]
ENSXETG00000017228	866.115	-0.342912	0.502782	-0.961535	0.00107926	-0.408203	0.166869	-0.813877	0.166869	2	9	rnasek	ribonuclease, RNase K [Source:Jamboree;Acc:XB-GENE-6046202]
ENSXETG00000017239	6494.13	0.103928	0.922829	-0.243264	0.676767	-0.665652	0.00500365	-0.116801	0.00500365	4	5		Uncharacterized protein [Source:UniProtKB/TrEMBL;Acc:F7DXZ2]
ENSXETG00000017278	177.472	-0.0147088	0.982632	0.187853	0.789749	-0.6363	0.0116631	-0.307778	0.0116631	4	5	ccdc150	coiled-coil domain containing 150 [Source:Jamboree;Acc:XB-GENE-6460892]
ENSXETG00000017290	7336.72	0.448262	0.0527999	0.260933	0.453857	0.500335	0.00595975	0.792402	0.00595975	4	2	chrd	chordin [Source:Jamboree;Acc:XB-GENE-480638]
ENSXETG00000017298	2562.08	0.304634	0.126558	0.225871	0.375979	0.432874	0.00220389	0.588542	0.00220389	t	12	arhgap17	Rho GTPase activating protein 17 [Source:Jamboree;Acc:XB-GENE-981776]
ENSXETG00000017304	320.298	0.274394	0.529019	-0.0315694	0.960759	0.264125	0.312575	0.518566	0.312575	t	12	c7orf26	chromosome 7 open reading frame 26 [Source:Jamboree;Acc:XB-GENE-5734232]
ENSXETG00000017309	551.616	-0.144528	0.867638	-0.264934	0.622686	-0.655764	0.00566756	-0.656232	0.00566756	4	10	vasn	vasorin [Source:Jamboree;Acc:XB-GENE-941552]
ENSXETG00000017312	1195.46	0.328964	0.606888	0.272417	0.722539	0.74181	0.0130566	0.570735	0.0130566	4	2	tgif2	TGFB-induced factor homeobox 2 [Source:Jamboree;Acc:XB-GENE-876497]
ENSXETG00000017336	189.451	0.31916	0.472128	0.171568	0.815658	0.649489	0.00506212	0.462502	0.00506212	4	1	XB-GENE-5828379	negatively regulating zinc finger protein [Source:Jamboree;Acc:XB-GENE-5828379]
ENSXETG00000017357	1139.01	0.60425	0.0226947	0.262548	0.594814	0.438289	0.0587218	0.445532	0.0587218	1	2	uck2	uridine-cytidine kinase 2 [Source:Jamboree;Acc:XB-GENE-942591]
ENSXETG00000017377	47.8433	-0.654584	0.1745	-0.405313	0.554711	-0.677414	0.0583518	-0.903235	0.0583518	t	3	pcolce	procollagen C-endopeptidase enhancer [Source:Jamboree;Acc:XB-GENE-997163]
ENSXETG00000017410	74.7045	0.290117	0.717491	-0.202166	0.850085	0.645193	0.0465005	0.735169	0.0465005	4	8	cdh16	cadherin 16, KSP-cadherin [Source:Jamboree;Acc:XB-GENE-940006]
ENSXETG00000017416	103.456	0.409606	0.557452	0.0687057	0.942834	-0.848408	0.0196768	0.231255	0.0196768	4	5	fam92b	family with sequence similarity 92, member B [Source:Jamboree;Acc:XB-GENE-6044519]
ENSXETG00000017427	140.664	0.290426	0.531466	0.00439658	0.995629	0.523068	0.0281557	0.458713	0.0281557	4	1	mvd	mevalonate (diphospho) decarboxylase [Source:Jamboree;Acc:XB-GENE-975218]
ENSXETG00000017432	137.429	0.400264	0.4741	0.207297	0.82849	1.02515	0.000328285	1.09775	0.000328285	4	6	cabp4	calcium binding protein 4 [Source:Jamboree;Acc:XB-GENE-6074603]
ENSXETG00000017448	756.226	-0.374965	0.184621	-0.214247	0.623501	-0.309162	0.144062	-0.548957	0.144062	t	3	ccdc134	coiled-coil domain containing 134 [Source:Jamboree;Acc:XB-GENE-951215]
ENSXETG00000017451	34.1823	-0.234901	0.899314	-0.680834	0.412366	-1.51582	0.00188136	-0.716146	0.00188136	4	7	cat2	calcium transporter 2 [Source:Jamboree;Acc:XB-GENE-5815385]
ENSXETG00000017490	777.865	-0.10822	0.90661	-0.145302	0.847383	0.58091	0.00901457	0.409639	0.00901457	4	8	kiaa0196	KIAA0196 [Source:Jamboree;Acc:XB-GENE-5781989]
ENSXETG00000017504	126.091	-0.151333	0.857774	-0.36493	0.386889	-0.538718	0.0327122	-0.581172	0.0327122	4	10	nrg1	neuregulin 1 [Source:Jamboree;Acc:XB-GENE-1011451]
ENSXETG00000017534	298.481	-0.0162888	0.981358	0.305432	0.577504	0.607277	0.0170979	0.397547	0.0170979	4	1	hsd17b4	hydroxysteroid (17-beta) dehydrogenase 4 [Source:Jamboree;Acc:XB-GENE-1010432]
ENSXETG00000017581	168.626	0.357998	0.653831	0.101342	0.930791	0.661605	0.0714587	0.958179	0.0714587	t	12	ephx2	epoxide hydrolase 2, cytoplasmic [Source:Jamboree;Acc:XB-GENE-947544]
ENSXETG00000017590	240.503	0.175027	0.807064	-0.286698	0.571085	0.540992	0.0217259	0.162768	0.0217259	4	8	frem3	FRAS1 related extracellular matrix 3 [Source:Jamboree;Acc:XB-GENE-6257844]
ENSXETG00000017599	3007.81	0.308498	0.4741	-0.00522349	0.994465	0.374504	0.134481	0.81793	0.134481	t	12	rbm42	RNA binding motif protein 42 [Source:Jamboree;Acc:XB-GENE-5896695]
ENSXETG00000017604	27.3194	-0.390768	0.610984	-0.489289	0.461207	-0.866383	0.0278057	-0.129037	0.0278057	4	10	nbl1	neuroblastoma, suppression of tumorigenicity 1 [Source:Jamboree;Acc:XB-GENE-479181]
ENSXETG00000017617	90.5877	-0.216259	0.759415	-0.210271	0.76087	-0.626032	0.0198608	-0.312174	0.0198608	4	10	rpp40	ribonuclease P/MRP 40kDa subunit [Source:Jamboree;Acc:XB-GENE-977891]
ENSXETG00000017653	479.434	0.437374	0.151617	0.359602	0.317569	0.538314	0.0133615	0.73803	0.0133615	4	2	sds	serine dehydratase [Source:Jamboree;Acc:XB-GENE-921978]
ENSXETG00000017663	360.479	-0.306553	0.311483	-0.164434	0.735904	-0.911917	5.3113e-07	-0.326256	5.3113e-07	4	7	scamp3	secretory carrier membrane protein 3 [Source:Jamboree;Acc:XB-GENE-876980]
ENSXETG00000017667	76.8204	-0.654515	0.0133017	-0.316038	0.425779	-0.635538	0.00583188	-0.268732	0.00583188	1+4	3	ufc1	ubiquitin-fold modifier conjugating enzyme 1 [Source:Jamboree;Acc:XB-GENE-1010019]
ENSXETG00000017673	515.22	0.28997	0.618218	0.113695	0.915652	0.49807	0.0765986	0.735217	0.0765986	t	12	ppox	protoporphyrinogen oxidase [Source:Jamboree;Acc:XB-GENE-1010029]
ENSXETG00000017712	132.742	0.0490292	0.950084	-0.0141623	0.986727	-0.388393	0.201867	-0.603211	0.201867	t	10	emb	embigin [Source:Jamboree;Acc:XB-GENE-6258633]
ENSXETG00000017744	55.3664	-0.334627	0.647925	0.168655	0.878541	0.704294	0.0230498	0.104425	0.0230498	4	8	42Sp50	Elongation factor 1-alpha [Source:Jamboree;Acc:XB-GENE-5853280]
ENSXETG00000017753	37.8199	0.510789	0.434821	0.230946	0.848239	0.947907	0.00779917	0.651209	0.00779917	4	4	kcna3	potassium voltage-gated channel, shaker-related subfamily, member 3 [Source:Jamboree;Acc:XB-GENE-991578]
ENSXETG00000017777	509.804	0.0516492	0.94007	-0.0372291	0.953552	-0.831021	0.000199917	-0.122875	0.000199917	4	5	wdr52	WD repeat domain 52 [Source:Jamboree;Acc:XB-GENE-6047484]
ENSXETG00000017786	727.403	0.195276	0.530034	-0.0282411	0.948948	0.54537	0.000281612	0.305523	0.000281612	4	1	mtm1	myotubularin 1 [Source:Jamboree;Acc:XB-GENE-1002030]
ENSXETG00000017794	142.896	0.687487	0.0229101	0.494063	0.18612	0.874475	0.000352577	0.668122	0.000352577	1+4	4	zc3h12b	zinc finger CCCH-type containing 12B [Source:Jamboree;Acc:XB-GENE-1216185]
ENSXETG00000017820	99.3826	-0.66265	0.0420282	-0.392158	0.390227	-0.471854	0.0941256	-0.879346	0.0941256	1	3	chm	choroideremia (Rab escort protein 1) [Source:Jamboree;Acc:XB-GENE-956389]
ENSXETG00000017822	21.2123	2.06915	3.9726e-06	-0.29102	0.869193	0.786568	0.160865	2.25554	0.160865	1	11	tlx2	T-cell leukemia, homeobox 2 [Source:Jamboree;Acc:XB-GENE-5995963]
ENSXETG00000017834	1580.43	0.0158712	0.978206	-0.0351243	0.950725	0.465589	0.0214451	0.56653	0.0214451	t	12		Uncharacterized protein [Source:UniProtKB/TrEMBL;Acc:F7AIS4]
ENSXETG00000017851	604.649	-0.0215679	0.969041	-0.0294665	0.952637	0.368709	0.041494	0.508655	0.041494	t	12	cog8	component of oligomeric golgi complex 8 [Source:Jamboree;Acc:XB-GENE-955478]
ENSXETG00000017876	1824.07	0.115871	0.847619	-0.189963	0.637295	-0.584056	0.000633009	-0.0184834	0.000633009	4	5	spag1	sperm associated antigen 1 [Source:Jamboree;Acc:XB-GENE-853609]
ENSXETG00000017911	6880.93	0.463735	0.00363843	0.428259	0.0126586	0.377172	0.0086068	0.561392	0.0086068	t	2	hspg2	heparan sulfate proteoglycan 2 [Source:Jamboree;Acc:XB-GENE-6465357]
ENSXETG00000017926	170.285	-0.0240346	0.981258	-0.158461	0.914105	-0.921165	0.0150505	-0.511806	0.0150505	4	7	COL9A1	collagen, type IX, alpha 1 [Source:HGNC Symbol;Acc:2217]
ENSXETG00000017933	4583.32	0.174988	0.694683	-0.0106261	0.985586	-0.586049	0.000791166	-0.0480436	0.000791166	4	5	actn1	actinin, alpha 1 [Source:Jamboree;Acc:XB-GENE-493909]
ENSXETG00000017940	73.5618	-0.204097	0.841918	-0.005421	0.995712	-1.10391	0.000417102	-0.817022	0.000417102	4	7	c11orf41	chromosome 11 open reading frame 41 [Source:Jamboree;Acc:XB-GENE-6258146]
ENSXETG00000017947	1991.23	0.45466	0.175365	0.457432	0.182551	1.01046	5.14856e-06	0.710905	5.14856e-06	4	4	hipk3	homeodomain interacting protein kinase 3 [Source:Jamboree;Acc:XB-GENE-1010053]
ENSXETG00000017956	1797.07	0.361582	0.388589	0.130701	0.879773	0.624832	0.00904138	0.615896	0.00904138	4	1	CPD	carboxypeptidase D [Source:HGNC Symbol;Acc:2301]
ENSXETG00000017958	7.57659	0.445967	0.714671	-0.0764876	0.956325	1.16018	0.0164229	0.980406	0.0164229	4	6	emx1.2	empty spiracles homeobox 1, gene 2 [Source:Jamboree;Acc:XB-GENE-920144]
ENSXETG00000017962	67.0649	-0.459181	0.484252	-0.0117644	0.991248	-0.861454	0.0181143	-0.906743	0.0181143	4	9	tmprss11f	transmembrane protease, serine 11F [Source:Jamboree;Acc:XB-GENE-1012399]
ENSXETG00000017975	11430.7	0.106215	0.871449	0.000674409	0.999286	0.537931	0.001772	0.240257	0.001772	4	1	kdm3a	lysine (K)-specific demethylase 3A [Source:Jamboree;Acc:XB-GENE-1012801]
ENSXETG00000017979	49.3915	-0.92765	0.0276555	0.0790669	0.930791	-0.655112	0.0795352	-0.432407	0.0795352	1	3	avp	arginine vasopressin [Source:Jamboree;Acc:XB-GENE-478869]
ENSXETG00000017989	40.7197	0.221236	0.888834	-0.0403034	0.972964	1.33649	0.0006383	1.10856	0.0006383	4	6	rnf24	ring finger protein 24 [Source:Jamboree;Acc:XB-GENE-944529]
ENSXETG00000017990	1455.5	0.0605841	0.935806	0.258575	0.37937	0.67833	2.13103e-05	0.369885	2.13103e-05	4	1	ptpn9	protein tyrosine phosphatase, non-receptor type 9 [Source:Jamboree;Acc:XB-GENE-5815286]
ENSXETG00000017992	1603.32	0.624948	0.0705136	-0.110505	0.920261	0.626011	0.0221889	0.701007	0.0221889	4	12	smox	spermine oxidase [Source:Jamboree;Acc:XB-GENE-5840847]
ENSXETG00000018007	67.9239	-0.214479	0.766257	0.0213693	0.977123	-1.08591	8.16774e-05	-0.446254	8.16774e-05	4	7	vtcn1	V-set domain containing T cell activation inhibitor 1 [Source:Jamboree;Acc:XB-GENE-6052332]
ENSXETG00000018009	3565.39	0.0401405	0.954964	-0.31098	0.496337	-0.587883	0.0117205	-0.352878	0.0117205	4	10	fstl1	follistatin-like 1 [Source:Jamboree;Acc:XB-GENE-853867]
ENSXETG00000018017	53.7769	-0.170067	0.873881	-0.443558	0.388456	-1.16897	0.000167458	-0.80951	0.000167458	4	7	gpr156	G protein-coupled receptor 156 [Source:Jamboree;Acc:XB-GENE-962217]
ENSXETG00000018018	2240.37	0.0546097	0.94007	0.218809	0.530497	0.595279	0.000277208	0.230157	0.000277208	4	1	znf292	zinc finger protein 292 [Source:Jamboree;Acc:XB-GENE-976882]
ENSXETG00000018020	180.203	-0.425837	0.403237	0.0125535	0.988841	-0.501589	0.109881	-0.668298	0.109881	t	10	sh3gl2	SH3-domain GRB2-like 2 [Source:Jamboree;Acc:XB-GENE-1012090]
ENSXETG00000018026	1171.15	-0.1734	0.754857	-0.0363813	0.948537	-0.592238	0.00273855	-0.267174	0.00273855	4	10	sec22a	SEC22 vesicle trafficking protein homolog A [Source:Jamboree;Acc:XB-GENE-6066971]
ENSXETG00000018027	578.341	-0.335437	0.212543	-0.362315	0.166892	-0.611837	0.000507364	-0.437083	0.000507364	4	10	IFT27	intraflagellar transport 27 homolog [Source:RefSeq peptide;Acc:NP_001135473]
ENSXETG00000018032	864.19	-0.316145	0.633504	-0.235781	0.783486	-0.716246	0.0175789	-0.838693	0.0175789	4	9	tubb2b	tubulin, beta 2B [Source:Jamboree;Acc:XB-GENE-491121]
ENSXETG00000018074	223.928	0.149056	0.887527	-0.513003	0.221703	0.207693	0.585217	0.865509	0.585217	t	8	rasgrp1	RAS guanyl releasing protein 1 (calcium and DAG-regulated) [Source:Jamboree;Acc:XB-GENE-489811]
ENSXETG00000018076	1508.02	0.300221	0.599125	0.468543	0.270317	0.747021	0.00461069	0.53954	0.00461069	4	2	etv3	ets variant 3 [Source:Jamboree;Acc:XB-GENE-852742]
ENSXETG00000018079	54.9337	0.188946	0.843712	0.736496	0.0252987	-0.589638	0.0747127	-0.101045	0.0747127	2	5	hsd3b1	hydroxy-delta-5-steroid dehydrogenase, 3 beta- and steroid delta-isomerase 1 [Source:Jamboree;Acc:XB-GENE-995100]
ENSXETG00000018083	127.96	-0.448115	0.281725	-0.568702	0.118836	-0.712063	0.00780591	-0.454105	0.00780591	4	10	wdr37	WD repeat domain 37 [Source:Jamboree;Acc:XB-GENE-5740160]
ENSXETG00000018085	962.765	0.215782	0.699207	0.247184	0.627926	1.06282	5.00703e-07	0.653624	5.00703e-07	4	6	arrdc3	arrestin domain containing 3 [Source:Jamboree;Acc:XB-GENE-5732341]
ENSXETG00000018088	166.7	-0.021468	0.974348	-0.243389	0.650089	0.247861	0.379312	0.589928	0.379312	t	12	idi1	isopentenyl-diphosphate delta isomerase 1 [Source:Jamboree;Acc:XB-GENE-492551]
ENSXETG00000018089	2015.76	0.252893	0.490452	0.230023	0.588038	0.671218	0.000295739	0.470017	0.000295739	4	2	arhgap11a.1	Rho GTPase activating protein 11A, gene 1 [Source:Jamboree;Acc:XB-GENE-1010876]
ENSXETG00000018094	31.4092	-0.535934	0.421001	0.294841	0.757409	-1.12096	0.00466224	-0.608105	0.00466224	4	7	scg5	secretogranin V (7B2 protein) [Source:Jamboree;Acc:XB-GENE-1010886]
ENSXETG00000018104	131.197	-0.230775	0.787284	0.126577	0.91385	-0.654729	0.0334223	-0.421085	0.0334223	4	10	fmn1	formin 1 [Source:Jamboree;Acc:XB-GENE-940125]
ENSXETG00000018162	55.3883	0.293814	0.697316	0.0589636	0.945049	0.382976	0.288627	0.904688	0.288627	t	12	fam151b	family with sequence similarity 151, member B [Source:Jamboree;Acc:XB-GENE-5954319]
ENSXETG00000018165	482.055	-0.142295	0.752887	-0.0945028	0.870587	0.563711	0.000284371	0.110881	0.000284371	4	8	ccdc125	coiled-coil domain containing 125 [Source:Jamboree;Acc:XB-GENE-940158]
ENSXETG00000018177	707.153	-0.036159	0.946145	0.0307024	0.95295	0.546404	0.00241458	0.523732	0.00241458	4	1	marveld2	MARVEL domain containing 2 [Source:Jamboree;Acc:XB-GENE-5839559]
ENSXETG00000018182	5342.67	0.0914173	0.917134	0.0998887	0.898231	0.634091	0.00129386	0.557788	0.00129386	4	1	ocln	occludin [Source:Jamboree;Acc:XB-GENE-853955]
ENSXETG00000018194	153.538	-0.154616	0.889909	-0.141756	0.895548	-0.818517	0.00480379	-0.544699	0.00480379	4	10	fam176a	family with sequence similarity 176, member A [Source:Jamboree;Acc:XB-GENE-5766013]
ENSXETG00000018211	1114.43	0.037929	0.94007	0.432003	0.00227828	0.557737	3.85377e-06	0.185801	3.85377e-06	4	1	atad2b	ATPase family, AAA domain containing 2B [Source:Jamboree;Acc:XB-GENE-5956276]
ENSXETG00000018234	256.24	-0.445863	0.0776808	-0.255047	0.499799	-0.480099	0.0149781	-0.613565	0.0149781	t	10	rfc2	replication factor C (activator 1) 2, 40kDa [Source:Jamboree;Acc:XB-GENE-999114]
ENSXETG00000018240	94.5318	0.0292988	0.968732	0.162696	0.827458	0.552287	0.0187463	0.423903	0.0187463	4	1	opa3	optic atrophy 3 (autosomal recessive, with chorea and spastic paraplegia) [Source:Jamboree;Acc:XB-GENE-941637]
ENSXETG00000018242	377.75	0.0834496	0.936303	0.0906936	0.925104	0.477183	0.0459962	0.53495	0.0459962	t	12	eml1	echinoderm microtubule associated protein like 1 [Source:Jamboree;Acc:XB-GENE-949779]
ENSXETG00000018269	144.521	0.0177983	0.981258	0.110303	0.919328	-0.836477	0.00257696	-0.146726	0.00257696	4	5	cep89	centrosomal protein 89kDa [Source:Jamboree;Acc:XB-GENE-1003479]
ENSXETG00000018276	366.833	-0.0394387	0.955965	-0.318026	0.478716	0.575674	0.0124276	0.0779669	0.0124276	4	8	gpatch1	G patch domain containing 1 [Source:Jamboree;Acc:XB-GENE-953282]
ENSXETG00000018292	220.943	-0.204568	0.81593	-0.0867502	0.930791	-1.1624	3.03446e-05	-0.50016	3.03446e-05	4	7	arpc1a	actin related protein 2/3 complex, subunit 1A, 41kDa [Source:Jamboree;Acc:XB-GENE-6034682]
ENSXETG00000018301	92.6483	0.783493	0.0138346	0.441332	0.346839	0.545144	0.0626769	0.500236	0.0626769	1	2	ergic1	endoplasmic reticulum-golgi intermediate compartment (ERGIC) 1 [Source:Jamboree;Acc:XB-GENE-947913]
ENSXETG00000018304	89.4564	-0.425944	0.641557	-0.273823	0.835356	-1.40146	0.000677622	-1.15844	0.000677622	4	7	tlx3	T-cell leukemia homeobox 3 [Source:Jamboree;Acc:XB-GENE-495044]
ENSXETG00000018334	215.515	-0.385263	0.449605	-0.460262	0.30971	-0.760105	0.00615965	-0.305942	0.00615965	4	10	slc4a9	solute carrier family 4, sodium bicarbonate cotransporter, member 9 [Source:Jamboree;Acc:XB-GENE-990603]
ENSXETG00000018359	891.633	0.376544	0.194333	0.500648	0.0451578	0.0649131	0.851171	0.0417909	0.851171	2	11	zmiz1	zinc finger, MIZ-type containing 1 [Source:Jamboree;Acc:XB-GENE-1021737]
ENSXETG00000018368	368.004	-1.07801	6.45697e-08	-0.170569	0.767477	-0.40132	0.0694891	-0.697084	0.0694891	1	3	pelo	pelota homolog [Source:Jamboree;Acc:XB-GENE-5901550]
ENSXETG00000018372	94.8596	0.942659	0.0316756	1.02266	0.0179547	0.338418	0.488094	0.384051	0.488094	1+2	11	zcchc24	zinc finger, CCHC domain containing 24 [Source:Jamboree;Acc:XB-GENE-994546]
ENSXETG00000018375	1187.66	-0.275946	0.499443	-0.0301984	0.960872	-0.558199	0.00859289	-0.284296	0.00859289	4	10	anxa11	annexin A11 [Source:Jamboree;Acc:XB-GENE-958577]
ENSXETG00000018382	154.983	-0.644356	0.111322	-0.321475	0.632825	-0.597779	0.0582516	-0.897871	0.0582516	t	3	tmlhe	trimethyllysine hydroxylase, epsilon [Source:Jamboree;Acc:XB-GENE-978203]
ENSXETG00000018406	162.064	0.229946	0.80096	-0.0669186	0.933375	0.920379	0.00155827	0.472058	0.00155827	4	8	slc24a5	solute carrier family 24, member 5 [Source:Jamboree;Acc:XB-GENE-853669]
ENSXETG00000018416	847.966	0.0376417	0.959845	-0.454677	0.208392	-0.884038	0.000152553	-0.485374	0.000152553	4	10	clcnkb	chloride channel Kb [Source:Jamboree;Acc:XB-GENE-6049695]
ENSXETG00000018458	208.867	-0.455269	0.150868	0.0304694	0.961831	0.0410415	0.901848	-0.51273	0.901848	t	3	plcd1	phospholipase C, delta 1 [Source:Jamboree;Acc:XB-GENE-1013054]
ENSXETG00000018460	2836.63	-0.206875	0.64861	-0.133536	0.838526	-0.618499	0.00132473	-0.318674	0.00132473	4	10	brd7	bromodomain containing 7 [Source:Jamboree;Acc:XB-GENE-1017005]
ENSXETG00000018461	611.262	-0.412751	0.00250434	-0.279647	0.0949988	-0.545341	7.23653e-06	-0.498879	7.23653e-06	4	10	nup93	nucleoporin 93kDa [Source:Jamboree;Acc:XB-GENE-5823109]
ENSXETG00000018462	843.009	0.141605	0.860669	0.214225	0.706332	0.777611	0.000353021	0.33643	0.000353021	4	1	nkd1	naked cuticle homolog 1 [Source:Jamboree;Acc:XB-GENE-480911]
ENSXETG00000018470	989.979	-0.322051	0.651488	-0.268537	0.749009	-1.13872	0.00015999	-0.691059	0.00015999	4	7	vill	villin-like [Source:Jamboree;Acc:XB-GENE-945607]
ENSXETG00000018473	128.892	0.4206	0.552391	0.130443	0.928704	0.818451	0.0205691	0.806091	0.0205691	4	6	tbc1d1	TBC1 (tre-2/USP6, BUB2, cdc16) domain family, member 1 [Source:Jamboree;Acc:XB-GENE-5959648]
ENSXETG00000018501	610.115	0.0543676	0.94007	0.0539079	0.930791	-0.348881	0.0997632	-0.528792	0.0997632	t	10	map4k3	mitogen-activated protein kinase kinase kinase kinase 3 [Source:Jamboree;Acc:XB-GENE-951441]
ENSXETG00000018513	156.127	0.106776	0.900102	-0.0704087	0.930791	0.591804	0.00348129	0.282676	0.00348129	4	1	fez2	fasciculation and elongation protein zeta 2 (zygin II) [Source:Jamboree;Acc:XB-GENE-951431]
ENSXETG00000018517	3181.08	0.172919	0.754933	0.108038	0.882149	0.504026	0.0118699	0.428286	0.0118699	4	1	prcc	papillary renal cell carcinoma (translocation-associated) [Source:Jamboree;Acc:XB-GENE-488406]
ENSXETG00000018537	17.2073	0.524409	0.555693	0.817669	0.192843	0.667781	0.183207	1.0658	0.183207	t	4	LRRC3C	leucine rich repeat containing 3C [Source:HGNC Symbol;Acc:40034]
ENSXETG00000018545	865.411	-0.10293	0.902739	-0.00778716	0.990042	0.541235	0.0079503	0.242486	0.0079503	4	8	fbxo5	F-box protein 5 [Source:Jamboree;Acc:XB-GENE-953946]
ENSXETG00000018551	550.283	-0.153291	0.759966	0.244306	0.476021	0.591085	0.000587532	0.0776419	0.000587532	4	8	lbr	lamin B receptor [Source:Jamboree;Acc:XB-GENE-979300]
ENSXETG00000018564	550.32	-0.652267	0.0169747	-0.323384	0.459889	-0.248056	0.383307	-0.394165	0.383307	1	3	sdf2l1	stromal cell-derived factor 2-like 1 [Source:Jamboree;Acc:XB-GENE-970744]
ENSXETG00000018593	4080.85	-0.0793746	0.94007	-0.136889	0.865913	0.540274	0.0209464	0.539903	0.0209464	4	8	tp53bp2	tumor protein p53 binding protein, 2 [Source:Jamboree;Acc:XB-GENE-962014]
ENSXETG00000018609	50.8326	0.202903	0.841918	-0.342477	0.618464	-0.914656	0.00509139	-0.89977	0.00509139	4	9	trpv4	transient receptor potential cation channel, subfamily V, member 4 [Source:Jamboree;Acc:XB-GENE-998899]
ENSXETG00000018620	405.935	-0.144563	0.774441	-0.150821	0.749854	-0.541818	0.00206153	-0.370502	0.00206153	4	10	prrg1	proline rich Gla (G-carboxyglutamic acid) 1 [Source:Jamboree;Acc:XB-GENE-990443]
ENSXETG00000018625	858.486	0.4753	0.0444876	0.173773	0.724748	0.0827521	0.794731	0.614769	0.794731	t	11	gltp	glycolipid transfer protein [Source:Jamboree;Acc:XB-GENE-949224]
ENSXETG00000018630	19.4329	-0.272961	0.884091	-0.162759	0.930791	-1.11415	0.0432895	-0.833899	0.0432895	4	9	cybb	cytochrome b-245, beta polypeptide [Source:Jamboree;Acc:XB-GENE-978453]
ENSXETG00000018632	107.597	-0.121458	0.927068	-0.289545	0.683522	-0.701301	0.0216781	-0.803808	0.0216781	4	10	XB-GENE-977685	Putative ortholog of tumor necrosis factor receptor superfamily member 16 precursor (Low- affinity nerve growth factor receptor) (NGF receptor) (Gp80-LNGFR) (p75 ICD) (Low affinity neurotrophin receptor p75NTR), 1 of 1 [Source:Jamboree;Acc:XB-GENE-977685]
ENSXETG00000018638	213.409	-0.0267307	0.966639	-0.0219251	0.969717	0.566697	0.00312643	0.298264	0.00312643	4	8	git2	G protein-coupled receptor kinase interacting ArfGAP 2 [Source:Jamboree;Acc:XB-GENE-949238]
ENSXETG00000018642	441.278	0.0246592	0.969833	0.00876773	0.989539	0.547312	0.00899815	0.154096	0.00899815	4	8	pias3	protein inhibitor of activated STAT, 3 [Source:Jamboree;Acc:XB-GENE-486632]
ENSXETG00000018651	2068.4	0.50576	0.135293	0.478713	0.185945	0.928164	7.66238e-05	0.827982	7.66238e-05	4	4	znf281	zinc finger protein 281 [Source:Jamboree;Acc:XB-GENE-5933312]
ENSXETG00000018654	2629.82	0.370608	0.214859	-0.00696682	0.991106	0.57713	0.00312014	0.389184	0.00312014	4	1	prpf3	PRP3 pre-mRNA processing factor 3 homolog [Source:Jamboree;Acc:XB-GENE-996787]
ENSXETG00000018682	1073.48	0.0151852	0.979501	0.180199	0.749512	0.530818	0.0108497	0.249564	0.0108497	4	1	rnf115	ring finger protein 115 [Source:Jamboree;Acc:XB-GENE-993231]
ENSXETG00000018685	130.63	0.77858	0.0505354	0.249598	0.791929	1.66755	1.42266e-08	1.23417	1.42266e-08	4	6	fam46a	family with sequence similarity 46, member A [Source:Jamboree;Acc:XB-GENE-5843475]
ENSXETG00000018714	1811.84	0.222738	0.64861	0.239674	0.619069	0.465282	0.032853	0.511047	0.032853	t	2	mxi1	max interactor 1 [Source:Jamboree;Acc:XB-GENE-493086]
ENSXETG00000018719	486.205	-0.0194602	0.981258	0.468703	0.360681	-0.625867	0.0452254	-0.425794	0.0452254	4	5		Uncharacterized protein [Source:UniProtKB/TrEMBL;Acc:F6UUS8]
ENSXETG00000018746	89.7919	0.0742901	0.94007	-0.210068	0.83638	-0.720153	0.0297371	-0.523139	0.0297371	4	10	epha7	EPH receptor A7 [Source:Jamboree;Acc:XB-GENE-488635]
ENSXETG00000018752	407.402	0.205803	0.493431	0.109257	0.829094	0.616776	3.65252e-05	0.404297	3.65252e-05	4	1	exosc5	exosome component 5 [Source:Jamboree;Acc:XB-GENE-6257997]
ENSXETG00000018756	29.1309	0.0974028	0.94007	-0.0273739	0.977123	0.589705	0.0845737	0.862914	0.0845737	t	12	b3gnt6	UDP-GlcNAc:betaGal beta-1,3-N-acetylglucosaminyltransferase 6 (core 3 synthase) [Source:Jamboree;Acc:XB-GENE-877316]
ENSXETG00000018760	21.8005	0.232493	0.873881	0.0418634	0.971466	0.354284	0.507683	0.921978	0.507683	t	12	atp5sl	ATP5S-like [Source:Jamboree;Acc:XB-GENE-6045848]
ENSXETG00000018761	30.8909	0.362539	0.656773	0.355053	0.665753	1.05907	0.00159584	0.570566	0.00159584	4	4	prss16	protease, serine, 16 (thymus) [Source:Jamboree;Acc:XB-GENE-5903844]
ENSXETG00000018765	949.209	-0.167025	0.787616	-0.109926	0.887734	0.539251	0.0101783	0.327148	0.0101783	4	8	asb7	ankyrin repeat and SOCS box containing 7 [Source:Jamboree;Acc:XB-GENE-1016460]
ENSXETG00000018786	172.195	0.151327	0.833597	0.321919	0.39768	0.533393	0.0131081	0.232269	0.0131081	4	1	lysmd4	LysM, putative peptidoglycan-binding, domain containing 4 [Source:Jamboree;Acc:XB-GENE-946455]
ENSXETG00000018800	65.4264	-0.580572	0.232879	-0.497713	0.355106	-0.982262	0.00264997	-0.497415	0.00264997	4	10		Uncharacterized protein [Source:UniProtKB/TrEMBL;Acc:F6XY05]
ENSXETG00000018823	347.403	0.291764	0.379804	0.366597	0.197973	0.491806	0.0100371	0.570503	0.0100371	t	2	stk36	serine/threonine kinase 36 [Source:Jamboree;Acc:XB-GENE-5998666]
ENSXETG00000018842	196.171	-0.358298	0.607263	-0.249981	0.792933	-0.980742	0.00255731	-0.346239	0.00255731	4	7	enkur	enkurin, TRPC channel interacting protein [Source:Jamboree;Acc:XB-GENE-964558]
ENSXETG00000018864	2913.3	0.186323	0.857774	0.23134	0.788145	0.940206	0.00102425	0.554995	0.00102425	4	2	zic2	Zic family member 2 [Source:Jamboree;Acc:XB-GENE-482654]
ENSXETG00000018885	288.774	-0.374183	0.161336	-0.206581	0.622686	-0.570457	0.00225479	-0.432387	0.00225479	4	10	eif2b3	eukaryotic translation initiation factor 2B, subunit 3 gamma, 58kDa [Source:Jamboree;Acc:XB-GENE-961434]
ENSXETG00000018897	96.9278	0.540267	0.0292829	0.160735	0.793405	-0.0679743	0.856992	0.233798	0.856992	1	11	naa16	N(alpha)-acetyltransferase 16, NatA auxiliary subunit [Source:Jamboree;Acc:XB-GENE-1013076]
ENSXETG00000018900	231.628	-0.301378	0.452102	-0.35294	0.328785	-0.605007	0.00544528	-0.347284	0.00544528	4	10	dctpp1	dCTP pyrophosphatase 1 [Source:Jamboree;Acc:XB-GENE-958670]
ENSXETG00000018908	129.939	-0.294714	0.628294	-0.508225	0.223301	-0.592863	0.0406218	-0.482429	0.0406218	4	10	c13orf15	chromosome 13 open reading frame 15 [Source:Jamboree;Acc:XB-GENE-1006063]
ENSXETG00000018918	39.345	0.128561	0.92692	-0.236064	0.801501	0.776723	0.00906683	0.0194649	0.00906683	4	8	pccb	propionyl CoA carboxylase, beta polypeptide [Source:Jamboree;Acc:XB-GENE-993785]
ENSXETG00000018920	80.0404	-0.435589	0.312205	-0.579665	0.110871	-0.841507	0.0018825	-0.735262	0.0018825	4	9	elp2	elongation protein 2 homolog [Source:Jamboree;Acc:XB-GENE-5752362]
ENSXETG00000018928	412.273	-0.176587	0.755444	-0.292894	0.445518	-1.10788	1.8452e-08	-0.371928	1.8452e-08	4	7	c2orf77	chromosome 2 open reading frame 77 [Source:Jamboree;Acc:XB-GENE-6258504]
ENSXETG00000018935	205.41	0.0261749	0.969812	-0.141432	0.851763	-0.816502	0.000329514	-0.22138	0.000329514	4	5	bbs5	Bardet-Biedl syndrome 5 [Source:Jamboree;Acc:XB-GENE-965964]
ENSXETG00000018954	694.285	0.181502	0.760634	0.26569	0.558306	0.14889	0.626733	0.588227	0.626733	t	12	scnn1a	sodium channel, nonvoltage-gated 1 alpha [Source:Jamboree;Acc:XB-GENE-996083]
ENSXETG00000018958	26.0324	-0.473636	0.601263	-0.270643	0.842682	0.717158	0.1007	0.908128	0.1007	t	6	TAPBPL	TAP binding protein-like [Source:HGNC Symbol;Acc:30683]
ENSXETG00000018981	5617.35	-0.207854	0.525657	-0.0459776	0.930791	-0.635835	6.50921e-05	-0.722345	6.50921e-05	4	10	ppia	peptidylprolyl isomerase A (cyclophilin A) [Source:Jamboree;Acc:XB-GENE-5778000]
ENSXETG00000019016	673.975	-0.117602	0.906489	-0.123589	0.891226	-0.979527	3.77202e-05	-0.188228	3.77202e-05	4	5	XB-GENE-5812048	hypothetical protein LOC733553 [Source:Jamboree;Acc:XB-GENE-5812048]
ENSXETG00000019025	224.037	0.067847	0.94007	0.152612	0.857786	-1.06308	2.32234e-05	-0.28776	2.32234e-05	4	7	chst4	carbohydrate (N-acetylglucosamine 6-O) sulfotransferase 4 [Source:Jamboree;Acc:XB-GENE-5812130]
ENSXETG00000019033	149.279	-0.32082	0.307221	-0.391525	0.159079	-0.525976	0.00798184	-0.429025	0.00798184	4	10	efcab4a	EF-hand calcium binding domain 4A [Source:Jamboree;Acc:XB-GENE-5729710]
ENSXETG00000019042	1062.01	0.17695	0.884923	0.126128	0.924339	0.870785	0.00590275	0.827313	0.00590275	4	6	dctd	dCMP deaminase [Source:Jamboree;Acc:XB-GENE-971992]
ENSXETG00000019049	737.686	0.331233	0.529204	0.311868	0.597627	1.03705	4.62782e-05	0.686427	4.62782e-05	4	6	cdkn2aip	CDKN2A interacting protein [Source:Jamboree;Acc:XB-GENE-984876]
ENSXETG00000019051	43.1662	0.035116	0.973137	0.167669	0.900862	0.852412	0.014395	0.402617	0.014395	4	1	klf9	Kruppel-like factor 9 [Source:Jamboree;Acc:XB-GENE-483889]
ENSXETG00000019070	578.113	0.199882	0.750046	0.124966	0.87891	0.418149	0.0837372	0.612279	0.0837372	t	12	tbcb	tubulin folding cofactor B [Source:Jamboree;Acc:XB-GENE-489743]
ENSXETG00000019073	584.415	0.131112	0.819732	0.119695	0.840545	0.664344	0.000110108	0.284991	0.000110108	4	1	clasrp	CLK4-associating serine/arginine rich protein [Source:Jamboree;Acc:XB-GENE-6458768]
ENSXETG00000019096	1081.74	0.00480713	0.992735	0.189574	0.775431	-0.556914	0.0197519	-0.0672503	0.0197519	4	5	rsph6a	radial spoke head 6 homolog A [Source:Jamboree;Acc:XB-GENE-1014690]
ENSXETG00000019114	126.497	-0.0121066	0.98723	-0.0214335	0.978643	0.332184	0.298652	0.736963	0.298652	t	12	tfe3	transcription factor binding to IGHM enhancer 3 [Source:Jamboree;Acc:XB-GENE-5918222]
ENSXETG00000019118	212.464	0.358027	0.351696	0.669743	0.0119232	0.00290954	0.993196	-0.141408	0.993196	2	11	mdn1	MDN1, midasin homolog [Source:Jamboree;Acc:XB-GENE-958471]
ENSXETG00000019157	14218.5	-0.432346	0.28962	-0.655395	0.0427883	-0.61402	0.0175305	-0.785696	0.0175305	2+4	9	XB-GENE-5767170	novel protein similar to fucolectin [Source:Jamboree;Acc:XB-GENE-5767170]
ENSXETG00000019166	14669	-0.0704662	0.94007	-0.144518	0.833393	-0.51313	0.0150472	-0.142534	0.0150472	4	10	hmgb1	high mobility group box 1 [Source:Jamboree;Acc:XB-GENE-1001206]
ENSXETG00000019168	150.156	0.0212252	0.981126	-0.0457256	0.960759	-0.987703	0.00244908	-0.315596	0.00244908	4	7	c13orf26	chromosome 13 open reading frame 26 [Source:Jamboree;Acc:XB-GENE-976948]
ENSXETG00000019170	44.9849	-0.138599	0.94007	-0.161945	0.928954	1.28386	0.00240243	0.835887	0.00240243	4	6		Uncharacterized protein [Source:UniProtKB/TrEMBL;Acc:F7BKX4]
ENSXETG00000019224	201.696	-0.421911	0.0263367	-0.31994	0.147094	-0.527775	0.000796421	-0.227353	0.000796421	4	10		Uncharacterized protein [Source:UniProtKB/TrEMBL;Acc:F6SAH0]
ENSXETG00000019230	701.278	0.279062	0.314789	0.243505	0.442417	0.530283	0.00130927	0.26148	0.00130927	4	1	prkrir	protein-kinase, interferon-inducible double stranded RNA dependent inhibitor, repressor of (P58 repressor) [Source:Jamboree;Acc:XB-GENE-6073216]
ENSXETG00000019242	575.532	-0.529254	0.15376	-0.492925	0.217092	-0.854118	0.0009332	-0.724054	0.0009332	4	9	gmppa	GDP-mannose pyrophosphorylase A [Source:Jamboree;Acc:XB-GENE-984239]
ENSXETG00000019252	852.058	0.538389	0.227304	0.353392	0.581046	0.696452	0.0196768	0.61856	0.0196768	4	2	c17orf63	chromosome 17 open reading frame 63 [Source:Jamboree;Acc:XB-GENE-5886455]
ENSXETG00000019266	398.174	0.401318	0.448475	0.468138	0.329902	0.917223	0.000983318	0.556117	0.000983318	4	4	bend3	BEN domain containing 3 [Source:Jamboree;Acc:XB-GENE-6051071]
ENSXETG00000019293	275.704	-0.530655	0.0014155	-0.129185	0.749512	-0.321065	0.0454861	-0.368086	0.0454861	1	3	ankzf1	ankyrin repeat and zinc finger domain containing 1 [Source:Jamboree;Acc:XB-GENE-984263]
ENSXETG00000019324	2385.85	-0.182759	0.844721	-0.110211	0.923255	-0.606594	0.031715	-0.583427	0.031715	4	10	bcam	basal cell adhesion molecule (Lutheran blood group) [Source:Jamboree;Acc:XB-GENE-921467]
ENSXETG00000019330	1096.81	-0.378708	0.0166004	-0.0837074	0.853217	-0.342919	0.0107205	-0.630477	0.0107205	t	3	r3hdm1	R3H domain containing 1 [Source:Jamboree;Acc:XB-GENE-984253]
ENSXETG00000019347	172.028	-0.395796	0.208667	-0.0838467	0.921358	-0.574576	0.007286	-0.609026	0.007286	4	10	pigs	phosphatidylinositol glycan anchor biosynthesis, class S [Source:Jamboree;Acc:XB-GENE-1005014]
ENSXETG00000019349	694.994	-0.286334	0.700449	0.0149044	0.987595	-0.648729	0.0362189	-0.79434	0.0362189	4	10	ltbp1	latent transforming growth factor beta binding protein 1 [Source:Jamboree;Acc:XB-GENE-488058]
ENSXETG00000019371	684.911	0.00241041	0.996702	-0.0328342	0.956467	-0.69412	0.000836421	-0.378813	0.000836421	4	5	fbxo38	F-box protein 38 [Source:Jamboree;Acc:XB-GENE-969087]
ENSXETG00000019375	114.023	-0.0372403	0.972025	-0.0786574	0.930791	1.00024	0.00266708	0.576889	0.00266708	4	8	rev1	REV1 homolog [Source:Jamboree;Acc:XB-GENE-968197]
ENSXETG00000019379	11.2459	-0.072558	0.958577	0.553267	0.52527	-0.629123	0.284665	-1.16553	0.284665	t	7		Uncharacterized protein [Source:UniProtKB/TrEMBL;Acc:F7AWF5]
ENSXETG00000019399	1791.44	0.564177	0.0045063	0.329144	0.230598	0.444672	0.0131472	0.443553	0.0131472	1	2	kiaa0664	KIAA0664 [Source:Jamboree;Acc:XB-GENE-5874446]
ENSXETG00000019404	372.637	-0.0866978	0.873501	0.00396605	0.992821	-0.163635	0.361938	-0.63067	0.361938	t	10	gemin5	gem (nuclear organelle) associated protein 5 [Source:Jamboree;Acc:XB-GENE-981572]
ENSXETG00000019407	171.77	0.255953	0.472128	0.275766	0.415709	0.121306	0.669297	0.530775	0.669297	t	12	inpp4a	inositol polyphosphate-4-phosphatase, type I, 107kDa [Source:Jamboree;Acc:XB-GENE-1012982]
ENSXETG00000019408	132.491	-0.466415	0.424407	-0.402531	0.549894	-1.27466	7.6036e-05	-1.0481	7.6036e-05	4	9	wnt11	wingless-type MMTV integration site family, member 11 [Source:Jamboree;Acc:XB-GENE-854158]
ENSXETG00000019422	2186.12	0.30853	0.372711	0.283807	0.455051	0.587723	0.00278559	0.456283	0.00278559	4	2	c11orf30	chromosome 11 open reading frame 30 [Source:Jamboree;Acc:XB-GENE-6257795]
ENSXETG00000019442	3008.88	0.256974	0.306241	0.354179	0.0891063	0.559126	0.000169912	0.448025	0.000169912	4	2	nxf1	nuclear RNA export factor 1 [Source:Jamboree;Acc:XB-GENE-489552]
ENSXETG00000019449	4582.39	0.430903	0.134736	0.532652	0.0426779	0.371382	0.0931687	0.56817	0.0931687	2	2	tsku	tsukushi small leucine rich proteoglycan homolog [Source:Jamboree;Acc:XB-GENE-493206]
ENSXETG00000019458	146.668	0.212882	0.752873	0.107002	0.91385	0.52769	0.0351168	0.371975	0.0351168	4	1	rps6ka4	ribosomal protein S6 kinase, 90kDa, polypeptide 4 [Source:Jamboree;Acc:XB-GENE-5759516]
ENSXETG00000019466	1357.13	0.354266	0.353469	0.213317	0.709147	0.51046	0.0268991	0.112374	0.0268991	4	1	ncoa6	nuclear receptor coactivator 6 [Source:Jamboree;Acc:XB-GENE-982450]
ENSXETG00000019473	948.725	-0.328387	0.239772	-0.537741	0.0126993	-0.154465	0.523317	-0.103005	0.523317	2	3	map1lc3a	microtubule-associated protein 1 light chain 3 alpha [Source:Jamboree;Acc:XB-GENE-941851]
ENSXETG00000019483	14.1429	0.295309	0.841918	-0.355887	0.785125	0.222743	0.762481	1.0912	0.762481	t	12	XB-GENE-5831307	small GTPase Ras-dva-2 [Source:Jamboree;Acc:XB-GENE-5831307]
ENSXETG00000019498	77.1337	0.520113	0.0768485	0.222181	0.693209	0.0587274	0.88841	0.658002	0.88841	t	11	fam198b	family with sequence similarity 198, member B [Source:Jamboree;Acc:XB-GENE-960860]
ENSXETG00000019503	153.385	-0.500471	0.199628	-0.361572	0.467498	-0.76836	0.00378748	-0.40462	0.00378748	4	10	mxra7	matrix-remodelling associated 7 [Source:Jamboree;Acc:XB-GENE-953446]
ENSXETG00000019508	474.989	-0.169524	0.809134	-0.0603902	0.930791	-0.789554	0.000393198	-0.0786431	0.000393198	4	5	mfsd6l	major facilitator superfamily domain containing 6-like [Source:Jamboree;Acc:XB-GENE-5841491]
ENSXETG00000019519	216.479	-0.35245	0.23593	-0.209149	0.628178	-0.515844	0.00904304	-0.696822	0.00904304	4	10	ntn1	netrin 1 [Source:Jamboree;Acc:XB-GENE-989335]
ENSXETG00000019533	49.0089	-0.046591	0.966317	0.0511492	0.957743	0.775509	0.0237652	-0.0872946	0.0237652	4	8	glrb	glycine receptor, beta [Source:Jamboree;Acc:XB-GENE-1011734]
ENSXETG00000019534	21.5603	-0.124335	0.94007	0.138525	0.930791	1.30397	0.0061559	1.18798	0.0061559	4	6	aanat	aralkylamine N-acetyltransferase [Source:Jamboree;Acc:XB-GENE-961135]
ENSXETG00000019540	238.747	-0.503291	0.246017	-0.139221	0.8957	-0.974953	0.000458397	-0.648545	0.000458397	4	10	sphk1	sphingosine kinase 1 [Source:Jamboree;Acc:XB-GENE-1015643]
ENSXETG00000019542	469.825	-0.214607	0.772449	-0.349555	0.495955	-0.783692	0.00249847	-1.08004	0.00249847	4	9	prpsap1	phosphoribosyl pyrophosphate synthetase-associated protein 1 [Source:Jamboree;Acc:XB-GENE-987742]
ENSXETG00000019551	82.9629	-0.641813	0.0720895	-0.40265	0.410725	-0.637138	0.0265383	-0.609457	0.0265383	4	10	exoc7	exocyst complex component 7 [Source:Jamboree;Acc:XB-GENE-5829047]
ENSXETG00000019577	82.4868	-0.245606	0.85655	-0.64141	0.314913	-1.07915	0.00695359	-0.585868	0.00695359	4	9	tekt3	tektin 3 [Source:Jamboree;Acc:XB-GENE-989321]
ENSXETG00000019579	1838.52	-0.0474434	0.94007	0.0129919	0.981683	-0.517302	0.00375674	-0.24124	0.00375674	4	10	pmp22	peripheral myelin protein 22 [Source:Jamboree;Acc:XB-GENE-1004858]
ENSXETG00000019600	3638.7	-0.0638476	0.94007	0.00482966	0.994981	-0.737985	0.000797783	-0.454218	0.000797783	4	5	c5	complement component 5 [Source:Jamboree;Acc:XB-GENE-486371]
ENSXETG00000019612	1332.76	-0.0754978	0.934112	-0.296095	0.43882	-0.951687	1.31115e-06	-0.475673	1.31115e-06	4	7	entpd2	ectonucleoside triphosphate diphosphohydrolase 2 [Source:Jamboree;Acc:XB-GENE-5810181]
ENSXETG00000019644	78.6947	0.400204	0.570025	0.269046	0.780594	-0.0103058	0.984934	0.756883	0.984934	t	11	fam110a	family with sequence similarity 110, member A [Source:Jamboree;Acc:XB-GENE-1014258]
ENSXETG00000019654	630.586	-0.251705	0.250781	-0.183841	0.514466	-0.253445	0.0945331	-0.501087	0.0945331	t	3	dus1l	dihydrouridine synthase 1-like [Source:Jamboree;Acc:XB-GENE-955162]
ENSXETG00000019661	184.677	0.241593	0.556723	0.519784	0.0325724	0.00744171	0.981187	-0.0939623	0.981187	2	11	abcc1	ATP-binding cassette, sub-family C (CFTR/MRP), member 1 [Source:Jamboree;Acc:XB-GENE-960171]
ENSXETG00000019687	65.0474	-0.593093	0.426579	0.0925819	0.931183	-0.953859	0.0295475	-0.891676	0.0295475	4	9	tubb6	tubulin, beta 6 [Source:Jamboree;Acc:XB-GENE-491459]
ENSXETG00000019693	182.678	0.749369	0.000700401	0.754607	0.00105085	0.204344	0.463608	0.148971	0.463608	1+2	11	xylt1	xylosyltransferase I [Source:Jamboree;Acc:XB-GENE-949399]
ENSXETG00000019714	50.2899	0.445251	0.44165	0.0386167	0.966686	0.815517	0.00922224	0.688665	0.00922224	4	6	l2hgdh	L-2-hydroxyglutarate dehydrogenase [Source:Jamboree;Acc:XB-GENE-5764342]
ENSXETG00000019759	249.85	-0.118363	0.913089	-0.04567	0.949103	0.677633	0.00695717	0.165514	0.00695717	4	8	MAP7D3	MAP7 domain containing 3 [Source:HGNC Symbol;Acc:25742]
ENSXETG00000019761	220.241	0.23141	0.50932	0.250666	0.459264	0.90074	5.1405e-08	0.454191	5.1405e-08	4	2	slc9a6	solute carrier family 9 (sodium/hydrogen exchanger), member 6 [Source:Jamboree;Acc:XB-GENE-6048314]
ENSXETG00000019764	52.1221	-1.06643	0.041258	0.374174	0.718413	0.10128	0.88841	-0.160007	0.88841	1	3	XB-GENE-5949754	hypothetical protein LOC100135222 [Source:Jamboree;Acc:XB-GENE-5949754]
ENSXETG00000019801	257.425	0.182852	0.791307	-0.152219	0.845782	0.338435	0.197644	0.513237	0.197644	t	12	orc3	origin recognition complex, subunit 3 [Source:Jamboree;Acc:XB-GENE-984200]
ENSXETG00000019826	1604.8	-0.192587	0.700449	-0.0889093	0.913597	-0.662085	0.000707947	-0.583126	0.000707947	4	10	ddost	dolichyl-diphosphooligosaccharide--protein glycosyltransferase [Source:Jamboree;Acc:XB-GENE-5784936]
ENSXETG00000019846	170.535	-0.151071	0.857774	-0.509934	0.129138	-0.549627	0.0268343	-0.522619	0.0268343	4	10	afg3l1p	AFG3 ATPase family gene 3-like 1 (S. cerevisiae), pseudogene [Source:Jamboree;Acc:XB-GENE-1014910]
ENSXETG00000019856	435.928	0.783545	0.000822454	0.369511	0.319851	0.0788593	0.839396	0.72796	0.839396	1	11	phlpp2	PH domain and leucine rich repeat protein phosphatase 2 [Source:Jamboree;Acc:XB-GENE-964802]
ENSXETG00000019875	34.9694	-0.292711	0.761081	0.238907	0.814521	0.743768	0.0265383	0.518819	0.0265383	4	8	igfbp2	insulin-like growth factor binding protein 2, 36kDa [Source:Jamboree;Acc:XB-GENE-487299]
ENSXETG00000019909	114.012	-0.448073	0.052561	-0.296634	0.312898	-0.645053	0.000527188	-0.679222	0.000527188	4	10	tdrkh	tudor and KH domain containing [Source:Jamboree;Acc:XB-GENE-5945653]
ENSXETG00000019914	164.521	-0.575506	0.00661237	-0.587477	0.00567676	-0.422297	0.0283216	-0.794577	0.0283216	1+2	3	slc39a1	solute carrier family 39 (zinc transporter), member 1 [Source:Jamboree;Acc:XB-GENE-970216]
ENSXETG00000019918	406.835	0.243496	0.667667	0.0151611	0.983426	0.166851	0.627994	0.598546	0.627994	t	12	dennd4b	DENN/MADD domain containing 4B [Source:Jamboree;Acc:XB-GENE-5886552]
ENSXETG00000019927	6119.56	0.256396	0.382883	0.283498	0.31225	0.572661	0.0004493	0.319179	0.0004493	4	1	crabp2	cellular retinoic acid binding protein 2 [Source:Jamboree;Acc:XB-GENE-959098]
ENSXETG00000019937	139.679	-0.147168	0.835646	0.102372	0.898369	-0.796886	0.000276543	-0.136009	0.000276543	4	5	agbl2	ATP/GTP binding protein-like 2 [Source:Jamboree;Acc:XB-GENE-997506]
ENSXETG00000019941	497.177	0.324204	0.351762	0.532785	0.0377676	-0.068426	0.851171	-0.0368214	0.851171	2	11	shroom3	shroom family member 3 [Source:Jamboree;Acc:XB-GENE-490224]
ENSXETG00000019942	662.818	0.239197	0.485586	0.093147	0.889607	0.66002	0.000145901	0.42148	0.000145901	4	1	znrf3	zinc and ring finger 3 [Source:Jamboree;Acc:XB-GENE-5937936]
ENSXETG00000019964	1497.38	0.0111866	0.983638	0.0698965	0.930076	0.519756	0.00713103	0.357527	0.00713103	4	1	spty2d1	SPT2, Suppressor of Ty, domain containing 1 [Source:Jamboree;Acc:XB-GENE-5939956]
ENSXETG00000020008	89.9932	-0.0465455	0.967167	-0.0366866	0.972231	-0.829742	0.0296822	-0.736259	0.0296822	4	10	ttc22	tetratricopeptide repeat domain 22 [Source:Jamboree;Acc:XB-GENE-948278]
ENSXETG00000020030	747.298	0.502867	0.194333	0.297234	0.618501	0.660312	0.0125773	0.412977	0.0125773	4	2	rc3h1	ring finger and CCCH-type domains 1 [Source:Jamboree;Acc:XB-GENE-5864196]
ENSXETG00000020040	215.177	-0.194232	0.68668	-0.577903	0.014133	-0.376936	0.0750385	-0.197766	0.0750385	2	10	rhot1	ras homolog gene family, member T1 [Source:Jamboree;Acc:XB-GENE-494893]
ENSXETG00000020047	162.606	-0.38287	0.333444	-0.298548	0.542557	-0.374543	0.159397	-0.56068	0.159397	t	10	flad1	FAD1 flavin adenine dinucleotide synthetase homolog [Source:Jamboree;Acc:XB-GENE-5915965]
ENSXETG00000020075	7387.36	0.956465	1.36134e-10	0.445815	0.0276722	0.505255	0.00155827	0.969943	0.00155827	1+4	4	trrap	transformation/transcription domain-associated protein [Source:Jamboree;Acc:XB-GENE-1010520]
ENSXETG00000020089	1341.63	-0.436358	0.0277884	-0.542586	0.00380661	0.00585999	0.981669	-0.241507	0.981669	2	3	rnf13	ring finger protein 13 [Source:Jamboree;Acc:XB-GENE-954771]
ENSXETG00000020092	771.269	-0.0251828	0.969712	-0.0458719	0.937716	0.517408	0.016351	0.0720493	0.016351	4	8	tsc22d2	TSC22 domain family, member 2 [Source:Jamboree;Acc:XB-GENE-978247]
ENSXETG00000020096	162.035	0.378758	0.125099	0.221677	0.561532	0.134085	0.608475	0.533314	0.608475	t	12	siah2	seven in absentia homolog 2 [Source:Jamboree;Acc:XB-GENE-1004950]
ENSXETG00000020139	64.7241	0.644928	0.318422	0.7728	0.180999	0.183635	0.785759	1.1391	0.785759	t	4	c9orf100	chromosome 9 open reading frame 100 [Source:Jamboree;Acc:XB-GENE-6257690]
ENSXETG00000020144	602.473	-0.748829	0.0127737	-0.498787	0.196403	-0.260719	0.421577	-0.451047	0.421577	1	3	exosc7	exosome component 7 [Source:Jamboree;Acc:XB-GENE-1016257]
ENSXETG00000020159	612.659	0.392706	0.0602938	0.354566	0.122483	0.618407	8.63003e-05	0.485247	8.63003e-05	4	2	stx19	syntaxin 19 [Source:Jamboree;Acc:XB-GENE-5749239]
ENSXETG00000020165	827.669	-0.122265	0.843712	-0.411482	0.0975023	-0.527862	0.00350768	-0.352632	0.00350768	4	10	mkrn2	makorin ring finger protein 2 [Source:Jamboree;Acc:XB-GENE-5879487]
ENSXETG00000020167	280.14	-0.109847	0.85655	-0.0819091	0.901737	-0.567142	0.00102235	-0.368749	0.00102235	4	10	tox	thymocyte selection-associated high mobility group box [Source:Jamboree;Acc:XB-GENE-1019590]
ENSXETG00000020174	62.824	0.0735908	0.94007	-0.343797	0.575715	-0.812017	0.00717616	-0.523445	0.00717616	4	10	ca8	carbonic anhydrase VIII [Source:Jamboree;Acc:XB-GENE-953676]
ENSXETG00000020198	172.976	-0.574701	0.0457243	-0.487472	0.128628	-0.120644	0.736886	-0.399442	0.736886	1	3	agk	acylglycerol kinase [Source:Jamboree;Acc:XB-GENE-979723]
ENSXETG00000020228	124.973	0.418723	0.509554	0.203098	0.856184	1.01863	0.00144955	1.33765	0.00144955	4	12		Uncharacterized protein [Source:UniProtKB/TrEMBL;Acc:F6UZZ5]
ENSXETG00000020237	146.714	-0.871912	0.000757655	-0.442134	0.225734	-0.336084	0.222137	-0.461412	0.222137	1	3	wdr91	WD repeat domain 91 [Source:Jamboree;Acc:XB-GENE-969792]
ENSXETG00000020247	38.9719	-0.359231	0.604421	-0.159764	0.890786	-0.656452	0.0662963	-0.939938	0.0662963	t	9	large	like-glycosyltransferase [Source:Jamboree;Acc:XB-GENE-6250446]
ENSXETG00000020252	1464.56	0.470782	0.122462	0.34332	0.383622	1.00015	2.45301e-06	0.922569	2.45301e-06	4	4	plekhn1	pleckstrin homology domain containing, family N member 1 [Source:Jamboree;Acc:XB-GENE-1004111]
ENSXETG00000020273	82.247	0.40268	0.411625	0.243458	0.736381	0.824436	0.00197217	0.479557	0.00197217	4	2	mtfr1	mitochondrial fission regulator 1 [Source:Jamboree;Acc:XB-GENE-1013804]
ENSXETG00000020310	92.651	-0.130297	0.872113	-0.275334	0.536753	-0.537728	0.0209806	-0.187537	0.0209806	4	10	dym	dymeclin [Source:Jamboree;Acc:XB-GENE-5729291]
ENSXETG00000020323	1770.19	0.233667	0.588861	0.277661	0.47895	0.360852	0.094739	0.542777	0.094739	t	12	myo5b	myosin VB [Source:Jamboree;Acc:XB-GENE-988439]
ENSXETG00000020324	1045.56	0.176182	0.738279	0.128185	0.845149	0.433222	0.0312616	0.501022	0.0312616	t	12	cpeb2	cytoplasmic polyadenylation element binding protein 2 [Source:Jamboree;Acc:XB-GENE-961735]
ENSXETG00000020337	60.8354	-0.418761	0.395308	-0.178382	0.843665	-0.638261	0.0336458	-0.616935	0.0336458	4	10	adal	adenosine deaminase-like [Source:Jamboree;Acc:XB-GENE-5873451]
ENSXETG00000020340	583.147	-0.410909	0.141719	-0.181371	0.724682	-0.649324	0.000904826	-0.683662	0.000904826	4	10	larp6	La ribonucleoprotein domain family, member 6 [Source:Jamboree;Acc:XB-GENE-493801]
ENSXETG00000020341	78.8984	-0.74909	0.036252	-0.453294	0.354247	-0.514337	0.10175	-0.973881	0.10175	1	3	qdpr	quinoid dihydropteridine reductase [Source:Jamboree;Acc:XB-GENE-968579]
ENSXETG00000020344	137.285	-0.320418	0.30859	-0.0493446	0.930791	-0.513304	0.0104091	-0.34487	0.0104091	4	10	med28	mediator complex subunit 28 [Source:Jamboree;Acc:XB-GENE-961728]
ENSXETG00000020349	410.381	-0.433246	0.376687	-0.147201	0.887734	0.714213	0.0115876	0.437903	0.0115876	4	8	sh3bp5l	SH3-binding domain protein 5-like [Source:Jamboree;Acc:XB-GENE-920564]
ENSXETG00000020351	487.121	-0.350032	0.26265	-0.57486	0.016241	-0.401086	0.0557374	-0.540808	0.0557374	2	3	ndufb10	NADH dehydrogenase (ubiquinone) 1 beta subcomplex, 10, 22kDa [Source:Jamboree;Acc:XB-GENE-5887772]
ENSXETG00000020357	330.797	0.0986412	0.884091	-0.0782668	0.912462	0.576688	0.000595202	0.152032	0.000595202	4	8	zbtb9	zinc finger and BTB domain containing 9 [Source:Jamboree;Acc:XB-GENE-491893]
ENSXETG00000020358	137.855	-0.0102417	0.989838	-0.207684	0.83638	-0.771077	0.0154039	-0.751899	0.0154039	4	10	syngap1	synaptic Ras GTPase activating protein 1 [Source:Jamboree;Acc:XB-GENE-487270]
ENSXETG00000020363	385.453	-0.52567	0.00905675	-0.0928466	0.881785	-0.0561675	0.85304	-0.110593	0.85304	1	3	slc22a15.1	solute carrier family 22, member 15, gene 1 [Source:Jamboree;Acc:XB-GENE-959503]
ENSXETG00000020384	743.132	0.0967177	0.865718	0.31765	0.160534	0.587612	8.67029e-05	0.250297	8.67029e-05	4	1	iqgap3	IQ motif containing GTPase activating protein 3 [Source:Jamboree;Acc:XB-GENE-493015]
ENSXETG00000020401	333.582	-0.26031	0.72324	-0.124914	0.91385	-1.0039	0.000330191	-0.757271	0.000330191	4	9	pfdn6	prefoldin subunit 6 [Source:Jamboree;Acc:XB-GENE-489365]
ENSXETG00000020404	3278.19	-0.410552	0.134533	-0.196246	0.683705	-0.538401	0.00589819	-0.415076	0.00589819	4	10	rab25	RAB25, member RAS oncogene family [Source:Jamboree;Acc:XB-GENE-494256]
ENSXETG00000020416	5141.46	-0.0273577	0.955915	0.199925	0.558306	0.515369	0.000916178	0.289259	0.000916178	4	1	rxrb	retinoid X receptor, beta [Source:Jamboree;Acc:XB-GENE-480167]
ENSXETG00000020447	345.425	-0.274803	0.31984	0.0371497	0.932678	0.527987	0.000892376	0.110977	0.000892376	4	8	snrnp48	small nuclear ribonucleoprotein 48kDa (U11/U12) [Source:Jamboree;Acc:XB-GENE-5867840]
ENSXETG00000020457	1825.22	-0.351704	0.336958	-0.11399	0.887765	-0.545685	0.0135814	-0.44122	0.0135814	4	10	txndc5	thioredoxin domain containing 5 [Source:Jamboree;Acc:XB-GENE-490945]
ENSXETG00000020461	85.9623	-0.609374	0.035572	-0.278559	0.571054	-0.814377	0.000682196	-0.67042	0.000682196	1+4	10	slc35b3	solute carrier family 35, member B3 [Source:Jamboree;Acc:XB-GENE-494575]
ENSXETG00000020468	94.4483	0.205502	0.744932	-0.102792	0.91385	-0.802188	0.00121072	-0.343726	0.00121072	4	5	ppargc1a	peroxisome proliferator-activated receptor gamma, coactivator 1 alpha [Source:Jamboree;Acc:XB-GENE-494718]
ENSXETG00000020472	171.174	-0.147667	0.861672	-0.0116938	0.987595	-1.19017	7.41431e-07	-0.585154	7.41431e-07	4	7	pacrgl	PARK2 co-regulated-like [Source:Jamboree;Acc:XB-GENE-954377]
ENSXETG00000020473	1455.27	-0.312067	0.492148	-0.131056	0.87891	-0.642639	0.00673181	-0.543499	0.00673181	4	10	slit2	slit homolog 2 [Source:Jamboree;Acc:XB-GENE-1004410]
ENSXETG00000020478	81.6027	-0.737637	0.0497971	-0.433931	0.408912	0.550551	0.0661778	0.0991528	0.0661778	1	3	fn3krp	fructosamine 3 kinase related protein [Source:Jamboree;Acc:XB-GENE-920684]
ENSXETG00000020535	54.2615	-0.000793098	0.999687	-0.500151	0.408627	0.371942	0.353522	0.747543	0.353522	t	8	c11orf68	chromosome 11 open reading frame 68 [Source:Jamboree;Acc:XB-GENE-957380]
ENSXETG00000020555	1930.66	0.704219	0.00408316	0.79902	0.00108818	1.17998	1.08802e-08	0.883368	1.08802e-08	1+2+4	4	wapal	wings apart-like homolog [Source:Jamboree;Acc:XB-GENE-5886236]
ENSXETG00000020586	531.816	0.780693	0.00062573	0.0874871	0.924231	0.430363	0.0601571	0.521435	0.0601571	1	2	kat5	K(lysine) acetyltransferase 5 [Source:Jamboree;Acc:XB-GENE-5820892]
ENSXETG00000020602	1284.82	0.0210464	0.970113	0.105117	0.871112	0.566321	0.00130167	0.37343	0.00130167	4	1	gipc1	GIPC PDZ domain containing family, member 1 [Source:Jamboree;Acc:XB-GENE-493927]
ENSXETG00000020604	462.904	-0.722269	0.000953805	-0.167516	0.767762	-0.409623	0.0563964	-0.277	0.0563964	1	3	tmed10	transmembrane emp24-like trafficking protein 10 [Source:Jamboree;Acc:XB-GENE-5756691]
ENSXETG00000020605	267.207	-0.00496941	0.991978	0.243764	0.612096	0.343278	0.139796	0.520078	0.139796	t	12	pkn1	protein kinase N1 [Source:Jamboree;Acc:XB-GENE-5859255]
ENSXETG00000020622	47.3208	-0.275361	0.829078	-0.373946	0.693016	1.11324	0.00235824	0.601196	0.00235824	4	6	rab39	RAB39, member RAS oncogene family [Source:Jamboree;Acc:XB-GENE-1011717]
ENSXETG00000020639	207.581	-0.574833	0.234001	-0.546039	0.281033	-1.00016	0.00146989	-0.790967	0.00146989	4	9	aadac	arylacetamide deacetylase (esterase) [Source:Jamboree;Acc:XB-GENE-969584]
ENSXETG00000020685	243.841	0.305744	0.457185	-0.0541117	0.930791	0.507051	0.0239785	0.468998	0.0239785	4	1	pcca	propionyl CoA carboxylase, alpha polypeptide [Source:Jamboree;Acc:XB-GENE-944987]
ENSXETG00000020692	353.945	0.1524	0.848157	0.00757419	0.991407	0.539812	0.0208461	0.399716	0.0208461	4	1	gpn2	GPN-loop GTPase 2 [Source:Jamboree;Acc:XB-GENE-5751862]
ENSXETG00000020707	164.686	-0.531549	0.0351098	-0.740213	0.00110808	-0.178543	0.508844	-0.106784	0.508844	1+2	3	vps36	vacuolar protein sorting 36 homolog [Source:Jamboree;Acc:XB-GENE-954399]
ENSXETG00000020708	1244.66	0.237635	0.756038	0.363317	0.513811	1.08226	4.8549e-05	0.926192	4.8549e-05	4	6	ckap2	cytoskeleton associated protein 2 [Source:Jamboree;Acc:XB-GENE-1004436]
ENSXETG00000020709	58.7396	-0.19132	0.881994	-0.41489	0.564116	0.782005	0.0187516	0.531546	0.0187516	4	8	nek3	NIMA (never in mitosis gene a)-related kinase 3 [Source:Jamboree;Acc:XB-GENE-973192]
ENSXETG00000020718	94.2953	-0.112316	0.931197	-0.234978	0.775204	-0.0703387	0.88841	-0.667121	0.88841	t	10	wdfy2	WD repeat and FYVE domain containing 2 [Source:Jamboree;Acc:XB-GENE-961327]
ENSXETG00000020728	855.874	-0.00684049	0.988697	0.18306	0.666728	0.526208	0.00252237	0.456976	0.00252237	4	1	snx27	sorting nexin family member 27 [Source:Jamboree;Acc:XB-GENE-959088]
ENSXETG00000020731	112.299	0.408234	0.171574	0.153433	0.810622	0.697759	0.000463007	0.549626	0.000463007	4	1	slc25a36	solute carrier family 25, member 36 [Source:Jamboree;Acc:XB-GENE-947525]
ENSXETG00000020779	14.2931	0.396276	0.723219	0.824279	0.173153	0.0585763	0.934252	0.977637	0.934252	t	4	dennd1a	DENN/MADD domain containing 1A [Source:Jamboree;Acc:XB-GENE-5729862]
ENSXETG00000020813	186.422	0.286443	0.415713	0.101125	0.888172	0.522632	0.00704972	0.283182	0.00704972	4	1		Uncharacterized protein [Source:UniProtKB/TrEMBL;Acc:F7DAB2]
ENSXETG00000020814	394.906	-0.20801	0.692806	-0.323003	0.394176	-0.956809	4.38329e-06	-0.365818	4.38329e-06	4	7	tmem111	transmembrane protein 111 [Source:Jamboree;Acc:XB-GENE-5777177]
ENSXETG00000020843	48.0042	-0.141479	0.897861	-0.78116	0.0234897	-0.591349	0.0522001	-0.200976	0.0522001	2	10	gramd1c	GRAM domain containing 1C [Source:Jamboree;Acc:XB-GENE-5944296]
ENSXETG00000020860	49.4537	2.04412	8.70762e-10	0.170179	0.912462	-0.523719	0.281565	1.06533	0.281565	1	11	il17b	interleukin 17B [Source:Jamboree;Acc:XB-GENE-491911]
ENSXETG00000020869	259.476	0.946876	3.44057e-05	0.406745	0.272471	0.407414	0.10766	1.0875	0.10766	1	4	XB-GENE-5873315	hypothetical protein LOC100037231 [Source:Jamboree;Acc:XB-GENE-5873315]
ENSXETG00000020870	792.345	-0.343531	0.605749	-0.146595	0.904537	-0.862859	0.00516387	-0.733878	0.00516387	4	10	itgb1bp2	integrin beta 1 binding protein (melusin) 2 [Source:Jamboree;Acc:XB-GENE-952360]
ENSXETG00000020872	25.056	0.416981	0.685542	0.24842	0.865913	1.19979	0.00385622	0.798346	0.00385622	4	6		Uncharacterized protein [Source:UniProtKB/TrEMBL;Acc:F6UXB8]
ENSXETG00000020879	2631.72	0.341565	0.440677	0.364064	0.399469	0.695651	0.00333058	0.883415	0.00333058	4	2	foxh1	forkhead box H1 [Source:Jamboree;Acc:XB-GENE-1194372]
ENSXETG00000020893	270.435	0.0402398	0.966343	0.0872587	0.930791	-0.854559	0.00450359	-0.266548	0.00450359	4	5	spag17	sperm associated antigen 17 [Source:Jamboree;Acc:XB-GENE-6257510]
ENSXETG00000020898	825.872	-0.180392	0.753248	0.224396	0.6358	-0.429695	0.047106	-0.537282	0.047106	t	10	wdr7	WD repeat domain 7 [Source:Jamboree;Acc:XB-GENE-951997]
ENSXETG00000020907	134.194	-0.424218	0.240962	-0.145935	0.85124	-0.41504	0.104507	-0.573966	0.104507	t	3	kctd3	potassium channel tetramerisation domain containing 3 [Source:Jamboree;Acc:XB-GENE-992895]
ENSXETG00000020930	112.061	0.0781184	0.94007	0.151095	0.896484	0.945722	0.00137665	0.768187	0.00137665	4	6	aldh2	aldehyde dehydrogenase 2 family (mitochondrial) [Source:Jamboree;Acc:XB-GENE-490836]
ENSXETG00000020932	204.843	0.0998049	0.94007	0.27022	0.82295	-1.05336	0.00649827	-0.72763	0.00649827	4	7	esrrg	estrogen-related receptor gamma [Source:Jamboree;Acc:XB-GENE-486172]
ENSXETG00000020935	88.2706	0.328561	0.60356	0.174239	0.865913	0.650515	0.0315244	0.379548	0.0315244	4	1	pptc7	PTC7 protein phosphatase homolog [Source:Jamboree;Acc:XB-GENE-1012924]
ENSXETG00000020945	171.466	0.0538789	0.94007	0.0146001	0.982472	-0.69147	0.0018531	-0.296985	0.0018531	4	5	ift81	intraflagellar transport 81 homolog [Source:Jamboree;Acc:XB-GENE-990537]
ENSXETG00000020949	14416	0.249293	0.40616	0.172716	0.670957	0.127689	0.584374	0.517481	0.584374	t	12	ppm1g	protein phosphatase, Mg2+/Mn2+ dependent, 1G [Source:Jamboree;Acc:XB-GENE-5916413]
ENSXETG00000020961	48.6997	0.7829	0.187068	0.26081	0.852215	0.061833	0.925994	0.921375	0.925994	t	11	slc30a3	solute carrier family 30 (zinc transporter), member 3 [Source:Jamboree;Acc:XB-GENE-997567]
ENSXETG00000020971	781.23	-0.0915639	0.895416	-0.0115861	0.983011	-0.322609	0.0825259	-0.609617	0.0825259	t	10	robo1	roundabout, axon guidance receptor, homolog 1 [Source:Jamboree;Acc:XB-GENE-948809]
ENSXETG00000020983	370.095	0.0629329	0.94007	0.0640815	0.931183	0.743209	0.0073894	0.531454	0.0073894	4	1		Uncharacterized protein [Source:UniProtKB/TrEMBL;Acc:F6WEL5]
ENSXETG00000020984	108.912	0.368659	0.593098	-0.0412446	0.965012	-0.980221	0.00377843	-0.52117	0.00377843	4	5	ppp1r3c.1	protein phosphatase 1, regulatory (inhibitor) subunit 3C, gene 1 [Source:Jamboree;Acc:XB-GENE-969181]
ENSXETG00000020986	242.085	-0.575906	0.0271469	-0.210519	0.684475	-0.458118	0.0409782	-0.189231	0.0409782	1	3	nub1	negative regulator of ubiquitin-like proteins 1 [Source:RefSeq peptide;Acc:NP_001017076]
ENSXETG00000021041	290.364	-0.365737	0.395308	-0.130645	0.882964	-0.652583	0.00832286	-0.755495	0.00832286	4	10	dnajc18	DnaJ (Hsp40) homolog, subfamily C, member 18 [Source:Jamboree;Acc:XB-GENE-5795683]
ENSXETG00000021044	9.04717	-0.673857	0.519098	-0.261702	0.8957	-1.57739	0.00848678	-0.981727	0.00848678	4	7	spon2	spondin 2, extracellular matrix protein [Source:Jamboree;Acc:XB-GENE-945214]
ENSXETG00000021051	52.9118	0.85375	0.0838322	0.0280033	0.981471	0.77037	0.0563131	1.05535	0.0563131	t	12	tm4sf5	transmembrane 4 L six family member 5 [Source:Jamboree;Acc:XB-GENE-969431]
ENSXETG00000021061	61.3072	-0.225002	0.800229	-0.491823	0.307367	-0.683992	0.0297251	-0.727885	0.0297251	4	10	kdr	kinase insert domain receptor (a type III receptor tyrosine kinase) [Source:Jamboree;Acc:XB-GENE-6053213]
ENSXETG00000021083	31.1682	-0.248884	0.83765	-0.295629	0.765574	-1.82114	1.05055e-05	-0.910727	1.05055e-05	4	7	phox2b	paired-like homeobox 2b [Source:Jamboree;Acc:XB-GENE-1000415]
ENSXETG00000021088	237.789	0.372237	0.175902	-0.242482	0.548077	-0.149218	0.581932	0.545155	0.581932	t	11	limch1	LIM and calponin homology domains 1 [Source:Jamboree;Acc:XB-GENE-5950305]
ENSXETG00000021089	352.027	0.126645	0.921042	0.0340255	0.966811	0.738416	0.0101013	0.53776	0.0101013	4	1	uchl1	ubiquitin carboxyl-terminal esterase L1 (ubiquitin thiolesterase) [Source:Jamboree;Acc:XB-GENE-1000432]
ENSXETG00000021094	341.055	0.69778	0.000351951	0.308532	0.332474	0.139696	0.604405	0.602284	0.604405	1	11	nsun7	NOP2/Sun domain family, member 7 [Source:Jamboree;Acc:XB-GENE-983394]
ENSXETG00000021099	966.132	-0.352247	0.245885	-0.137577	0.828242	-0.606209	0.00166706	-0.445302	0.00166706	4	10	ostc	oligosaccharyltransferase complex subunit [Source:Jamboree;Acc:XB-GENE-974364]
ENSXETG00000021114	228.915	0.694446	0.0451916	-0.11329	0.922822	0.615211	0.0329203	0.766187	0.0329203	1+4	12	anxa5	annexin A5 [Source:Jamboree;Acc:XB-GENE-1007295]
ENSXETG00000021117	1059.67	-0.0594377	0.94007	-0.0238461	0.969621	0.571594	0.00662987	0.248468	0.00662987	4	8	kbtbd2	kelch repeat and BTB (POZ) domain containing 2 [Source:Jamboree;Acc:XB-GENE-1012666]
ENSXETG00000021122	272.708	0.308374	0.700138	0.20925	0.843916	0.153675	0.769249	0.866072	0.769249	t	12	nt5c3	5'-nucleotidase, cytosolic III [Source:Jamboree;Acc:XB-GENE-1004833]
ENSXETG00000021125	100.785	-0.0289773	0.973137	0.222549	0.793405	-0.68603	0.0284896	0.00274771	0.0284896	4	5	bbs9	Bardet-Biedl syndrome 9 [Source:Jamboree;Acc:XB-GENE-954596]
ENSXETG00000021142	480.296	-0.308676	0.540627	-0.35325	0.454692	-0.809318	0.00100681	-0.660641	0.00100681	4	10	nedd4l	neural precursor cell expressed, developmentally down-regulated 4-like [Source:Jamboree;Acc:XB-GENE-489248]
ENSXETG00000021145	14.5428	0.789182	0.412952	0.604607	0.620244	1.62499	0.00440568	1.50823	0.00440568	4	6
ENSXETG00000021159	580.317	-0.222817	0.714201	-0.231801	0.695545	-0.61844	0.0100371	-0.368842	0.0100371	4	10	lman1	lectin, mannose-binding, 1 [Source:Jamboree;Acc:XB-GENE-492680]
ENSXETG00000021169	743.557	0.222382	0.67553	0.150648	0.83581	0.57325	0.00913164	0.614044	0.00913164	4	1	WEE1	WEE1 homolog (S. pombe) [Source:HGNC Symbol;Acc:12761]
ENSXETG00000021173	489.264	-0.602015	0.135371	-0.0140656	0.988111	-0.73842	0.0119107	-0.534583	0.0119107	4	10	ncoa1	nuclear receptor coactivator 1 [Source:Jamboree;Acc:XB-GENE-494349]
ENSXETG00000021175	3185.67	0.46749	0.00380312	0.250409	0.294834	0.306477	0.0421846	0.558373	0.0421846	t	12	wtap	Wilms tumor 1 associated protein [Source:Jamboree;Acc:XB-GENE-482822]
ENSXETG00000021195	80.0731	0.175778	0.865718	0.169526	0.863073	0.86062	0.00166487	0.80855	0.00166487	4	6		Uncharacterized protein [Source:UniProtKB/TrEMBL;Acc:F6XWH2]
ENSXETG00000021211	9573.57	-0.337166	0.501913	-0.350624	0.493132	-0.5479	0.0423241	-0.760125	0.0423241	4	10		Uncharacterized protein [Source:UniProtKB/TrEMBL;Acc:F7CXK8]
ENSXETG00000021222	133.888	-0.0786841	0.936303	-0.184901	0.751849	-0.529632	0.0212789	-0.398876	0.0212789	4	10	pot1	protection of telomeres 1 homolog (S. pombe) [Source:Jamboree;Acc:XB-GENE-495379]
ENSXETG00000021226	30371.5	0.113111	0.880936	-0.0346036	0.951094	-0.452834	0.0246806	-0.728414	0.0246806	t	10		Uncharacterized protein [Source:UniProtKB/TrEMBL;Acc:F6TZR0]
ENSXETG00000021237	358.078	-0.469416	0.042865	-0.40517	0.115385	-0.571814	0.0019255	-0.411316	0.0019255	4	10	MGC75752	uncharacterized protein LOC394820 [Source:RefSeq peptide;Acc:NP_989212]
ENSXETG00000021244	70.2362	-0.229198	0.797424	0.00613296	0.994981	-1.18329	0.000154958	-0.33408	0.000154958	4	7	ttc34	tetratricopeptide repeat domain 34 [Source:Jamboree;Acc:XB-GENE-991680]
ENSXETG00000021272	23.4679	-0.156319	0.938723	-0.0936559	0.937891	-1.7696	0.000354109	-0.460013	0.000354109	4	7	znf385a	zinc finger protein 385A [Source:Jamboree;Acc:XB-GENE-987183]
ENSXETG00000021280	1254.77	0.19034	0.55218	0.279693	0.254112	0.517255	0.000602374	0.351498	0.000602374	4	1	smug1	single-strand-selective monofunctional uracil-DNA glycosylase 1 [Source:Jamboree;Acc:XB-GENE-953121]
ENSXETG00000021289	289.214	-0.322111	0.122031	-0.141414	0.705607	-0.516076	0.000648027	-0.440029	0.000648027	4	10	cep57l1	centrosomal protein 57kDa-like 1 [Source:Jamboree;Acc:XB-GENE-5897356]
ENSXETG00000021294	220.786	0.11138	0.928184	-0.45359	0.317428	0.437483	0.139049	0.728569	0.139049	t	8	zbtb24	zinc finger and BTB domain containing 24 [Source:Jamboree;Acc:XB-GENE-488944]
ENSXETG00000021296	69.1356	0.230294	0.860034	-0.159417	0.914105	-1.10514	0.00458822	-0.0999896	0.00458822	4	7	ppil6	peptidylprolyl isomerase (cyclophilin)-like 6 [Source:Jamboree;Acc:XB-GENE-979458]
ENSXETG00000021301	63.245	0.199009	0.833597	0.513183	0.226005	-0.980606	0.00175997	0.00939322	0.00175997	4	5	akd1	adenylate kinase domain containing 1 [Source:Jamboree;Acc:XB-GENE-994660]
ENSXETG00000021302	82.8482	0.392474	0.496605	0.211547	0.828009	0.539643	0.0981495	0.661023	0.0981495	t	2		Uncharacterized protein [Source:UniProtKB/TrEMBL;Acc:F6W575]
ENSXETG00000021305	977.763	0.541104	0.00206088	0.579237	0.00117812	0.684037	1.09738e-05	0.527746	1.09738e-05	1+2+4	4	nbeal2	neurobeachin-like 2 [Source:Jamboree;Acc:XB-GENE-6038810]
ENSXETG00000021321	76.586	0.105706	0.917134	0.0144745	0.983612	0.537327	0.0216605	0.183326	0.0216605	4	1	nhedc2	Na+/H+ exchanger domain containing 2 [Source:Jamboree;Acc:XB-GENE-478907]
ENSXETG00000021350	456.582	0.465495	0.00443408	0.533697	0.000918161	0.420329	0.00394665	0.0457187	0.00394665	2	11	nf1	neurofibromin 1 [Source:Jamboree;Acc:XB-GENE-488024]
ENSXETG00000021364	957.452	-0.0106766	0.98193	0.113938	0.840545	0.612391	0.000180325	0.265207	0.000180325	4	8	zbtb11	zinc finger and BTB domain containing 11 [Source:Jamboree;Acc:XB-GENE-988913]
ENSXETG00000021375	82.1622	-0.277105	0.779697	-0.0423323	0.965825	-0.83272	0.0218892	-0.997285	0.0218892	4	9	gria2	glutamate receptor 2 precursor [Source:RefSeq peptide;Acc:NP_001135539]
ENSXETG00000021380	86.8806	-0.651267	0.123394	-0.544156	0.255683	-0.8548	0.00650684	-0.751562	0.00650684	4	9	basp1	brain abundant, membrane attached signal protein 1 [Source:Jamboree;Acc:XB-GENE-6258618]
ENSXETG00000021389	1359.36	0.0942853	0.884923	0.163846	0.695215	0.64712	5.84727e-05	0.337936	5.84727e-05	4	1	tab2	TGF-beta activated kinase 1/MAP3K7 binding protein 2 [Source:Jamboree;Acc:XB-GENE-975095]
ENSXETG00000021398	77.4258	-0.0119119	0.990283	-0.301293	0.786157	-0.87203	0.033534	-0.619232	0.033534	4	7	DGKI	diacylglycerol kinase, iota [Source:HGNC Symbol;Acc:2855]
ENSXETG00000021424	2213.98	0.290651	0.232879	0.12322	0.794594	0.679113	7.38775e-06	0.610309	7.38775e-06	4	1	chmp4b	chromatin modifying protein 4B [Source:Jamboree;Acc:XB-GENE-941865]
ENSXETG00000021435	55.1783	-0.341802	0.706204	-0.0907568	0.930791	-0.798926	0.0396122	-0.839436	0.0396122	4	10	tox2	TOX high mobility group box family member 2 [Source:Jamboree;Acc:XB-GENE-982431]
ENSXETG00000021441	280.367	-0.319586	0.477186	-0.633754	0.0343133	-0.841389	0.000367653	-0.797785	0.000367653	2+4	9	dap3	death associated protein 3 [Source:Jamboree;Acc:XB-GENE-997724]
ENSXETG00000021442	113.748	-0.708538	0.00218444	-0.320749	0.362937	-0.300137	0.2058	-0.587668	0.2058	1	3	ash1l	ash1 (absent, small, or homeotic)-like [Source:Jamboree;Acc:XB-GENE-6035627]
ENSXETG00000021445	573.338	-0.233662	0.472316	0.152167	0.735904	0.0366399	0.888638	-0.511936	0.888638	t	10	chd6	chromodomain helicase DNA binding protein 6 [Source:Jamboree;Acc:XB-GENE-5964535]
ENSXETG00000021449	567.774	-0.150139	0.858761	0.0439836	0.9472	0.524468	0.0298987	0.164614	0.0298987	4	8	nras	neuroblastoma RAS viral (v-ras) oncogene homolog [Source:Jamboree;Acc:XB-GENE-6085898]
ENSXETG00000021454	758.91	0.487596	0.0236604	0.413807	0.0847759	0.542418	0.00202102	0.505252	0.00202102	4	2	dennd2c	DENN/MADD domain containing 2C [Source:Jamboree;Acc:XB-GENE-5955506]
ENSXETG00000021455	64.1438	-0.628286	0.407062	-0.49795	0.598366	-1.25103	0.00466224	-0.917225	0.00466224	4	9	tmem38a	transmembrane protein 38A [Source:Jamboree;Acc:XB-GENE-5802848]
ENSXETG00000021481	4786.6	0.238831	0.61869	0.121986	0.878541	0.566869	0.00924373	0.397347	0.00924373	4	1	lrig3	leucine-rich repeats and immunoglobulin-like domains 3 [Source:Jamboree;Acc:XB-GENE-1219309]
ENSXETG00000021497	257.327	-0.320479	0.480806	-0.309808	0.527329	-0.779211	0.00113639	-0.441948	0.00113639	4	10	epb41l4a	erythrocyte membrane protein band 4.1 like 4A [Source:Jamboree;Acc:XB-GENE-953979]
ENSXETG00000021498	853.305	0.325208	0.409845	0.458712	0.147477	0.681946	0.0015492	0.335737	0.0015492	4	2	c18orf25	chromosome 18 open reading frame 25 [Source:Jamboree;Acc:XB-GENE-988446]
ENSXETG00000021501	667.579	0.189585	0.392061	0.350837	0.0197154	0.535951	7.38775e-06	0.0856851	7.38775e-06	4	1	apc	adenomatous polyposis coli [Source:Jamboree;Acc:XB-GENE-480855]
ENSXETG00000021519	114.009	-0.264277	0.750816	0.066797	0.933298	-0.945284	0.00214753	-0.71368	0.00214753	4	7	pias2	protein inhibitor of activated STAT, 2 [Source:Jamboree;Acc:XB-GENE-988474]
ENSXETG00000021523	658.335	-0.345251	0.485229	-0.349056	0.49607	-0.609049	0.0227466	-0.383586	0.0227466	4	10	ier3ip1	immediate early response 3 interacting protein 1 [Source:Jamboree;Acc:XB-GENE-988486]
ENSXETG00000021528	331.872	-0.370548	0.131629	-0.328962	0.22098	-0.529838	0.00270683	-0.214469	0.00270683	4	10	ddrgk1	DDRGK domain containing 1 [Source:Jamboree;Acc:XB-GENE-6258099]
ENSXETG00000021554	1113.09	-1.0595	1.12172e-06	-0.335648	0.412366	-0.46148	0.049121	-0.845585	0.049121	1	3	gchfr	GTP cyclohydrolase I feedback regulator [Source:Jamboree;Acc:XB-GENE-974499]
ENSXETG00000021556	1952.71	0.262904	0.343587	0.319104	0.197873	0.604483	0.000147417	0.501881	0.000147417	4	2	phldb1	pleckstrin homology-like domain, family B, member 1 [Source:Jamboree;Acc:XB-GENE-5873646]
ENSXETG00000021576	334.93	-0.0429884	0.943174	0.0849158	0.921358	0.52909	0.0110647	0.236996	0.0110647	4	8	c2cd2l	C2CD2-like [Source:Jamboree;Acc:XB-GENE-986133]
ENSXETG00000021596	172.389	0.144314	0.906593	-0.0709735	0.930791	-0.791694	0.0105562	-0.495431	0.0105562	4	5	gpr146	G protein-coupled receptor 146 [Source:Jamboree;Acc:XB-GENE-956306]
ENSXETG00000021599	134.776	0.41362	0.21034	0.373565	0.294857	0.522609	0.0201956	0.393918	0.0201956	4	2	unkl	unkempt homolog-like [Source:Jamboree;Acc:XB-GENE-1217319]
ENSXETG00000021611	2073.01	0.27769	0.390923	0.261174	0.454333	0.656436	0.000220177	0.643883	0.000220177	4	2	nom1	nucleolar protein with MIF4G domain 1 [Source:Jamboree;Acc:XB-GENE-5954463]
ENSXETG00000021646	1097.16	-0.057672	0.94007	-0.137966	0.872986	-0.540799	0.0290373	-0.406384	0.0290373	4	10	cfd	complement factor D (adipsin) [Source:Jamboree;Acc:XB-GENE-973605]
ENSXETG00000021656	73.871	0.0527516	0.960874	0.405936	0.593866	-0.763324	0.0459113	-0.218501	0.0459113	4	5	ttpa	tocopherol (alpha) transfer protein [Source:Jamboree;Acc:XB-GENE-953693]
ENSXETG00000021663	902.619	-0.104649	0.900102	-0.0317543	0.956766	-0.290221	0.213352	-0.503274	0.213352	t	10	srgap1	SLIT-ROBO Rho GTPase activating protein 1 [Source:Jamboree;Acc:XB-GENE-1013918]
ENSXETG00000021669	216.731	-0.21573	0.678131	-0.223934	0.654931	-0.280795	0.266849	-0.588468	0.266849	t	3	nck2	NCK adaptor protein 2 [Source:Jamboree;Acc:XB-GENE-6083355]
ENSXETG00000021674	246.702	-0.24999	0.841904	-0.351523	0.702827	-0.823587	0.0330122	-0.857476	0.0330122	4	9	tfap2b	transcription factor AP-2 beta (activating enhancer binding protein 2 beta) [Source:Jamboree;Acc:XB-GENE-485026]
ENSXETG00000021683	689.722	-0.088213	0.94007	-0.13619	0.900862	0.985407	0.000283076	0.965075	0.000283076	4	6	nedd1	neural precursor cell expressed, developmentally down-regulated 1 [Source:Jamboree;Acc:XB-GENE-489625]
ENSXETG00000021714	203.946	-1.25962	0.000140477	-0.345394	0.634771	-0.442308	0.230591	-1.15864	0.230591	1	3	rtkn	rhotekin [Source:Jamboree;Acc:XB-GENE-5943262]
ENSXETG00000021725	73.5015	0.189649	0.856264	-0.129938	0.91385	0.906557	0.00136116	0.841574	0.00136116	4	6	arhgap4	Rho GTPase activating protein 4 [Source:Jamboree;Acc:XB-GENE-5965169]
ENSXETG00000021731	4431.65	0.249627	0.669664	0.0185067	0.980975	0.695573	0.00419218	0.469341	0.00419218	4	1	epha2	EPH receptor A2 [Source:Jamboree;Acc:XB-GENE-5761259]
ENSXETG00000021740	165.106	0.481447	0.0586504	0.126266	0.854206	0.567881	0.00426633	0.315468	0.00426633	4	2	c16orf62	chromosome 16 open reading frame 62 [Source:Jamboree;Acc:XB-GENE-5857341]
ENSXETG00000021751	82.6536	0.0307616	0.96831	0.845106	0.00074332	-0.381555	0.182208	-0.374778	0.182208	2	5		Uncharacterized protein [Source:UniProtKB/TrEMBL;Acc:F6VHW0]
ENSXETG00000021754	326.883	0.00038079	0.999803	0.105321	0.921358	0.959081	0.000112551	0.753088	0.000112551	4	6	zbtb34	zinc finger and BTB domain containing 34 [Source:Jamboree;Acc:XB-GENE-996174]
ENSXETG00000021768	1856.05	0.368977	0.294901	0.0613879	0.930791	0.67607	0.0015888	0.537296	0.0015888	4	1	lfng	LFNG O-fucosylpeptide 3-beta-N-acetylglucosaminyltransferase [Source:Jamboree;Acc:XB-GENE-487975]
ENSXETG00000021782	2632.6	0.467328	0.0507545	0.501075	0.0359222	0.620221	0.000795756	0.470526	0.000795756	2+4	2	baz2a	bromodomain adjacent to zinc finger domain, 2A [Source:Jamboree;Acc:XB-GENE-965900]
ENSXETG00000021785	101.427	-0.0778288	0.94007	-0.175146	0.822084	-0.549897	0.0372844	-0.226922	0.0372844	4	10	rpp30	ribonuclease P/MRP 30kDa subunit [Source:Jamboree;Acc:XB-GENE-993926]
ENSXETG00000021788	51.2139	-0.591141	0.509554	-0.307284	0.839746	-0.999361	0.0505339	-1.3569	0.0505339	t	9	itln1	intelectin 1 (galactofuranose binding) precursor [Source:RefSeq peptide;Acc:NP_988929]
ENSXETG00000021811	167.89	0.452705	0.135371	0.499275	0.0838013	0.7224	0.000618451	0.306898	0.000618451	4	2	map3k9	mitogen-activated protein kinase kinase kinase 9 [Source:Jamboree;Acc:XB-GENE-989075]
ENSXETG00000021818	11.2244	0.109118	0.94007	0.558941	0.619069	2.00735	3.16015e-05	1.2636	3.16015e-05	4	6	ifit5	interferon-induced protein with tetratricopeptide repeats 5 [Source:Jamboree;Acc:XB-GENE-5842099]
ENSXETG00000021825	2378.12	0.234563	0.456843	0.275984	0.334512	0.508387	0.00203873	0.214438	0.00203873	4	1	sipa1l1	signal-induced proliferation-associated 1 like 1 [Source:Jamboree;Acc:XB-GENE-866790]
ENSXETG00000021832	92.6094	-0.274557	0.652099	-0.156913	0.860998	-0.207083	0.572608	-0.802734	0.572608	t	3	arx	aristaless related homeobox [Source:Jamboree;Acc:XB-GENE-483940]
ENSXETG00000021854	579.356	0.225888	0.233357	0.175607	0.447871	0.563734	1.4132e-06	0.349016	1.4132e-06	4	1	dnajc14	DnaJ (Hsp40) homolog, subfamily C, member 14 [Source:Jamboree;Acc:XB-GENE-6087099]
ENSXETG00000021860	5625.9	-0.212173	0.693727	-0.563827	0.0391965	-0.26627	0.297637	-0.659347	0.297637	2	3	tubb4	tubulin, beta 4 [Source:Jamboree;Acc:XB-GENE-947407]
ENSXETG00000021861	31.3302	-0.0424307	0.970764	-0.128084	0.930791	-0.635659	0.144412	-1.35246	0.144412	t	9	gdf11.1	growth differentiation factor 11, gene 1 [Source:Jamboree;Acc:XB-GENE-487193]
ENSXETG00000021870	4421.33	0.463228	0.237001	0.0875723	0.930791	0.574514	0.0281557	0.698567	0.0281557	4	12	zswim4	zinc finger, SWIM-type containing 4 [Source:Jamboree;Acc:XB-GENE-969527]
ENSXETG00000021875	443.583	0.254249	0.531243	0.275555	0.486757	0.761616	9.08361e-05	0.363226	9.08361e-05	4	2	mllt1	myeloid/lymphoid or mixed-lineage leukemia (trithorax homolog); translocated to, 1 [Source:Jamboree;Acc:XB-GENE-991783]
ENSXETG00000021906	65.807	1.68224	1.82525e-05	0.0182594	0.988992	0.410481	0.45737	1.22745	0.45737	1	11		Uncharacterized protein [Source:UniProtKB/TrEMBL;Acc:F6UL94]
ENSXETG00000021909	90.6578	1.62524	1.63955e-05	0.353626	0.727158	0.630447	0.15139	1.43402	0.15139	1	11		Uncharacterized protein [Source:UniProtKB/TrEMBL;Acc:F6PQ27]
ENSXETG00000021922	2104.08	-0.294053	0.638079	-0.140845	0.891526	-0.750882	0.00664438	-0.437387	0.00664438	4	10	pfkp	phosphofructokinase, platelet [Source:Jamboree;Acc:XB-GENE-484391]
ENSXETG00000021954	157.584	-0.0598066	0.94007	-0.0125839	0.982183	0.633449	0.000251902	0.209107	0.000251902	4	8	dhtkd1	dehydrogenase E1 and transketolase domain containing 1 [Source:Jamboree;Acc:XB-GENE-980611]
ENSXETG00000021988	119.478	0.216956	0.856735	-0.131066	0.927334	-0.78824	0.0296742	-0.34952	0.0296742	4	5	dcdc2	doublecortin domain containing 2 [Source:Jamboree;Acc:XB-GENE-1013018]
ENSXETG00000021993	571.488	-0.112568	0.928789	-0.261463	0.710637	-0.810153	0.00345994	-0.770439	0.00345994	4	10	hoxb8	homeobox B8 [Source:Jamboree;Acc:XB-GENE-990961]
ENSXETG00000021999	116.609	-0.338646	0.739738	-0.432966	0.612096	-1.42967	0.000199917	-0.70154	0.000199917	4	7	ak1	adenylate kinase 1 [Source:Jamboree;Acc:XB-GENE-1012039]
ENSXETG00000022009	165.947	-0.636724	0.00288567	-0.507317	0.0329531	0.0756131	0.814546	-0.370113	0.814546	1+2	3	eaf1	ELL associated factor 1 [Source:Jamboree;Acc:XB-GENE-480964]
ENSXETG00000022016	258.647	-0.385219	0.444368	-0.11765	0.914105	-1.11726	3.55142e-05	-0.520869	3.55142e-05	4	7	ribc1	RIB43A domain with coiled-coils 1 [Source:Jamboree;Acc:XB-GENE-5787751]
ENSXETG00000022019	2251.98	-0.212825	0.788696	-0.437633	0.342586	-0.826704	0.00185761	-0.408477	0.00185761	4	10		pendrin-like anion exchanger [Source:RefSeq peptide;Acc:NP_001120492]
ENSXETG00000022020	119.281	-0.155572	0.818294	-0.124385	0.865641	-0.503578	0.0262064	-0.179716	0.0262064	4	10	fam198a	family with sequence similarity 198, member A [Source:Jamboree;Acc:XB-GENE-990752]
ENSXETG00000022025	152.847	0.0130721	0.984192	-0.0144645	0.983736	1.14739	6.20435e-08	0.53594	6.20435e-08	4	8	abhd5	abhydrolase domain containing 5 [Source:Jamboree;Acc:XB-GENE-939789]
ENSXETG00000022032	1777.54	0.128417	0.804127	0.207592	0.564738	0.500211	0.00232639	0.362691	0.00232639	4	1	phf8	PHD finger protein 8 [Source:Jamboree;Acc:XB-GENE-993455]
ENSXETG00000022035	1160.08	-0.257379	0.610761	-0.267998	0.612096	-0.264827	0.346593	-0.556235	0.346593	t	3	dnmt1	DNA (cytosine-5-)-methyltransferase 1 [Source:Jamboree;Acc:XB-GENE-965562]
ENSXETG00000022042	88.6868	-0.394903	0.480101	-0.67743	0.0914845	-0.783974	0.0115876	-0.139963	0.0115876	4	10	c19orf66	chromosome 19 open reading frame 66 [Source:Jamboree;Acc:XB-GENE-951923]
ENSXETG00000022045	175.767	-0.541156	0.0263367	-0.346171	0.275574	-0.360305	0.0960239	-0.574061	0.0960239	1	3	pldn	pallidin homolog [Source:Jamboree;Acc:XB-GENE-957742]
ENSXETG00000022046	133.414	-0.636337	0.0612221	-0.429507	0.334512	-0.577585	0.0375596	-0.688039	0.0375596	4	3	sqrdl	sulfide quinone reductase-like [Source:Jamboree;Acc:XB-GENE-957726]
ENSXETG00000022049	1922.16	-0.260132	0.637431	-0.426772	0.277621	-0.629493	0.0101894	-0.674753	0.0101894	4	10	itgb1bp3	integrin beta 1 binding protein 3 [Source:Jamboree;Acc:XB-GENE-5806910]
ENSXETG00000022054	586.508	0.258619	0.545856	0.0778903	0.928989	0.0968448	0.779716	0.676176	0.779716	t	12	lclat1	lysocardiolipin acyltransferase 1 [Source:Jamboree;Acc:XB-GENE-5993059]
ENSXETG00000022056	2478.58	-0.323693	0.332664	-0.53792	0.0317925	-0.945759	7.86557e-07	-0.627315	7.86557e-07	2+4	9	capn13	calpain 13 [Source:Jamboree;Acc:XB-GENE-6045506]
ENSXETG00000022074	53.1662	0.0768982	0.94007	0.0656538	0.946211	1.3033	7.10194e-05	-0.0334781	7.10194e-05	4	8	bmpr2	bone morphogenetic protein receptor, type 2 (serine/threonine kinase) [Source:Jamboree;Acc:XB-GENE-479990]
ENSXETG00000022119	74.3934	-0.382456	0.616146	-0.106773	0.930791	-0.857455	0.0196768	-0.526928	0.0196768	4	7	XB-GENE-5896659	Uncharacterized protein [Source:UniProtKB/TrEMBL;Acc:F7CJF9]
ENSXETG00000022133	1759.76	-1.02746	5.34862e-27	0.078716	0.822739	0.251364	0.0241137	-0.527008	0.0241137	1	3	u2surp	U2 snRNP-associated SURP domain containing [Source:Jamboree;Acc:XB-GENE-494209]
ENSXETG00000022134	1326.16	0.218508	0.711138	0.234435	0.678712	0.507796	0.0331199	0.0895742	0.0331199	4	1	slc39a10	solute carrier family 39 (zinc transporter), member 10 [Source:Jamboree;Acc:XB-GENE-1221212]
ENSXETG00000022138	161.436	-0.00141218	0.998963	-0.0452734	0.956587	-0.91727	0.00217951	-0.3099	0.00217951	4	7	iqub	IQ motif and ubiquitin domain containing [Source:Jamboree;Acc:XB-GENE-6046687]
ENSXETG00000022176	24.9436	1.51494	0.00505214	-0.408533	0.774053	0.350643	0.644102	1.2473	0.644102	1	11		Uncharacterized protein [Source:UniProtKB/TrEMBL;Acc:F7DL61]
ENSXETG00000022222	1104.42	-0.520216	0.037471	-0.642414	0.00631043	-0.119718	0.697296	-0.235824	0.697296	1+2	3	etfb	electron-transfer-flavoprotein, beta polypeptide [Source:Jamboree;Acc:XB-GENE-956098]
ENSXETG00000022225	1522.17	0.0997976	0.928184	-0.0347375	0.960872	0.61045	0.0128758	0.476134	0.0128758	4	1	usf2	upstream transcription factor 2, c-fos interacting [Source:Jamboree;Acc:XB-GENE-991243]
ENSXETG00000022227	4062.93	0.18755	0.754857	0.227471	0.654217	0.68026	0.00126852	0.493925	0.00126852	4	1	api5	apoptosis inhibitor 5 [Source:Jamboree;Acc:XB-GENE-963038]
ENSXETG00000022236	346.919	0.0116561	0.986915	-0.12359	0.896406	-0.527781	0.0429675	-0.327539	0.0429675	4	10	tspan18	tetraspanin 18 [Source:Jamboree;Acc:XB-GENE-868385]
ENSXETG00000022245	387.648	0.177292	0.850954	-0.121977	0.912236	0.563894	0.045522	0.207436	0.045522	4	1	hes9.1	hairy and enhancer of split 9, gene 1 [Source:Jamboree;Acc:XB-GENE-5922592]
ENSXETG00000022250	594.974	0.223631	0.493868	0.113208	0.841198	0.500949	0.00268624	0.126624	0.00268624	4	1	znf800	zinc finger protein 800 [Source:Jamboree;Acc:XB-GENE-1217280]
ENSXETG00000022259	19150.4	0.387325	0.0757235	0.313509	0.223274	0.501524	0.00225479	0.448508	0.00225479	4	2	prpf8	PRP8 pre-mRNA processing factor 8 homolog [Source:Jamboree;Acc:XB-GENE-966799]
ENSXETG00000022299	350.678	-0.23883	0.725694	-0.371356	0.448487	-0.690549	0.0086556	-0.839583	0.0086556	4	10	kal1	Kallmann syndrome 1 sequence [Source:Jamboree;Acc:XB-GENE-488217]
ENSXETG00000022330	2161.74	0.242329	0.633262	0.345312	0.391848	0.760275	0.000526836	0.422581	0.000526836	4	2	kiaa0649	KIAA0649 [Source:Jamboree;Acc:XB-GENE-5922959]
ENSXETG00000022336	147.087	-0.308064	0.501311	-0.437355	0.227568	-0.802585	0.000813215	-0.382085	0.000813215	4	10	olfm1	olfactomedin 1 [Source:Jamboree;Acc:XB-GENE-491791]
ENSXETG00000022346	574.745	-0.0861916	0.94007	-0.211367	0.788145	-0.606105	0.0284196	-0.816705	0.0284196	4	10	nr2f2	nuclear receptor subfamily 2, group F, member 2 [Source:Jamboree;Acc:XB-GENE-482566]
ENSXETG00000022351	300.62	-0.804097	6.08032e-06	-0.148674	0.758085	-0.213581	0.314279	-0.639253	0.314279	1	3	fbxw8	F-box and WD repeat domain containing 8 [Source:Jamboree;Acc:XB-GENE-991104]
ENSXETG00000022355	3467.05	0.243722	0.735153	0.000789899	0.999336	0.669454	0.0138938	0.544376	0.0138938	4	1	smad4.1	SMAD family member 4, gene 1 [Source:Jamboree;Acc:XB-GENE-485691]
ENSXETG00000022371	112.148	-0.185189	0.700138	-0.265431	0.463551	-0.809234	5.88625e-05	-0.398676	5.88625e-05	4	7	XB-GENE-5730963	Novel Tetraspanin family protein [Source:Jamboree;Acc:XB-GENE-5730963]
ENSXETG00000022377	1073.26	-0.0242114	0.964025	-0.0662911	0.926479	0.580342	0.000420405	0.114459	0.000420405	4	8	suds3	suppressor of defective silencing 3 homolog [Source:Jamboree;Acc:XB-GENE-5887379]
ENSXETG00000022387	245.384	0.0122537	0.986915	0.0316663	0.966662	0.608679	0.020329	0.604182	0.020329	4	1	dgcr14	DiGeorge syndrome critical region gene 14 [Source:Jamboree;Acc:XB-GENE-980795]
ENSXETG00000022389	4808.75	0.127557	0.808893	-0.513184	0.0110547	-0.0110663	0.967695	-0.121081	0.967695	2	3	slc25a1	solute carrier family 25 (mitochondrial carrier; citrate transporter), member 1 [Source:Jamboree;Acc:XB-GENE-491686]
ENSXETG00000022392	50.4165	-0.148685	0.893699	-0.159431	0.871423	-0.735464	0.0163711	-0.511212	0.0163711	4	10	ctso	cathepsin O [Source:Jamboree;Acc:XB-GENE-983441]
ENSXETG00000022417	78.8242	-0.0114933	0.987866	-0.175427	0.853557	-0.804374	0.00717189	-0.210248	0.00717189	4	5	serpind1	serpin peptidase inhibitor, clade D (heparin cofactor), member 1 [Source:Jamboree;Acc:XB-GENE-6085731]
ENSXETG00000022419	1540.64	0.348634	0.340587	0.478598	0.116239	0.640529	0.00282841	0.351011	0.00282841	4	2	hic2	hypermethylated in cancer 2 [Source:Jamboree;Acc:XB-GENE-960044]
ENSXETG00000022426	176.725	0.278888	0.512766	0.0279241	0.964787	0.398753	0.0884829	0.668818	0.0884829	t	12	ydjc	YdjC homolog (bacterial) [Source:Jamboree;Acc:XB-GENE-941275]
ENSXETG00000022429	202.633	-0.329913	0.544522	-0.408693	0.389413	-0.670888	0.0150193	-0.673815	0.0150193	4	10	fam101b	family with sequence similarity 101, member B [Source:Jamboree;Acc:XB-GENE-962746]
ENSXETG00000022442	77.3282	-0.711678	0.0467615	-0.463801	0.320856	-0.887643	0.00233108	-1.00162	0.00233108	1+4	9	mal	mal, T-cell differentiation protein [Source:Jamboree;Acc:XB-GENE-5745206]
ENSXETG00000022446	101.237	-0.205937	0.694683	-0.436935	0.150117	-0.644624	0.00341853	-0.192693	0.00341853	4	10	nphp1	nephronophthisis 1 (juvenile) [Source:Jamboree;Acc:XB-GENE-486283]
ENSXETG00000022448	2072.49	-0.047321	0.94007	0.104513	0.8698	-0.504496	0.00426487	-0.612993	0.00426487	4	10	bub1	BUB1 budding uninhibited by benzimidazoles 1 homolog [Source:Jamboree;Acc:XB-GENE-974762]
ENSXETG00000022468	135.224	-0.333907	0.306031	-0.235938	0.586164	-0.743062	0.000283393	-0.344288	0.000283393	4	10	ap1s2	adaptor-related protein complex 1, sigma 2 subunit [Source:Jamboree;Acc:XB-GENE-1006254]
ENSXETG00000022490	218.88	0.177994	0.89172	-0.0193784	0.985742	0.864017	0.00935918	0.722571	0.00935918	4	6	olig3	oligodendrocyte transcription factor 3 [Source:Jamboree;Acc:XB-GENE-919789]
ENSXETG00000022505	203.14	-0.34069	0.442902	-0.0640399	0.930791	-0.599259	0.0153942	-0.20082	0.0153942	4	10	sclt1	sodium channel and clathrin linker 1 [Source:Jamboree;Acc:XB-GENE-949205]
ENSXETG00000022511	1108.11	0.217746	0.737572	-0.0325234	0.962669	-0.546187	0.0288792	-0.291404	0.0288792	4	5	mthfd1	methylenetetrahydrofolate dehydrogenase (NADP+ dependent) 1, methenyltetrahydrofolate cyclohydrolase, formyltetrahydrofolate synthetase [Source:Jamboree;Acc:XB-GENE-992132]
ENSXETG00000022543	389.616	-0.0968839	0.937593	0.00805112	0.992472	-0.778094	0.00470038	-0.119749	0.00470038	4	5	bod1	biorientation of chromosomes in cell division 1 [Source:Jamboree;Acc:XB-GENE-5810100]
ENSXETG00000022545	367.044	0.0761723	0.94007	-0.0343363	0.956467	0.582064	0.00760474	0.543286	0.00760474	4	1	ppp1r14c	protein phosphatase 1, regulatory (inhibitor) subunit 14C [Source:Jamboree;Acc:XB-GENE-487684]
ENSXETG00000022551	45.8093	-0.238166	0.817417	-0.0885328	0.930791	-0.969676	0.00544411	-0.341584	0.00544411	4	7	fank1	fibronectin type III and ankyrin repeat domains 1 [Source:Jamboree;Acc:XB-GENE-6084370]
ENSXETG00000022556	590.957	-0.271186	0.501984	-0.20999	0.68172	-0.546351	0.00941292	-0.500643	0.00941292	4	10	btbd6	BTB (POZ) domain containing 6 [Source:Jamboree;Acc:XB-GENE-6258082]
ENSXETG00000022572	1059.44	0.359061	0.511665	-0.121673	0.915017	0.630376	0.0293255	0.9142	0.0293255	4	12	tsc22d3	TSC22 domain family, member 3 [Source:Jamboree;Acc:XB-GENE-1004589]
ENSXETG00000022588	170.431	0.713829	0.0243074	0.295833	0.623873	0.130356	0.765044	0.352291	0.765044	1	11	mmp21	matrix metallopeptidase 21 [Source:Jamboree;Acc:XB-GENE-960304]
ENSXETG00000022604	164602	0.292774	0.158891	0.29303	0.172863	0.0804795	0.722399	0.553814	0.722399	t	12	eef1a1o	eukaryotic translation elongation factor 1 alpha 1, oocyte form [Source:Jamboree;Acc:XB-GENE-1218983]
ENSXETG00000022609	29.0009	1.33679	0.000704222	-0.150654	0.927902	-0.322819	0.582014	0.6474	0.582014	1	11		Uncharacterized protein [Source:UniProtKB/TrEMBL;Acc:F6WGN8]
ENSXETG00000022612	301.731	-0.266099	0.704874	-0.0867111	0.930791	0.670931	0.0165435	0.325053	0.0165435	4	8	mrpl51	mitochondrial ribosomal protein L51 [Source:Jamboree;Acc:XB-GENE-5936450]
ENSXETG00000022613	456.036	-0.233672	0.59332	-0.143516	0.828386	-0.153401	0.594636	-0.506561	0.594636	t	3	aldh18a1	aldehyde dehydrogenase 18 family, member A1 [Source:Jamboree;Acc:XB-GENE-5765545]
ENSXETG00000022673	260.826	-0.232815	0.649063	-0.502143	0.0968634	-0.577163	0.0108071	-0.223102	0.0108071	4	10	pgm3	phosphoglucomutase 3 [Source:Jamboree;Acc:XB-GENE-991601]
ENSXETG00000022691	258.366	-0.123385	0.94007	0.152926	0.916436	-0.877008	0.0209778	-0.463327	0.0209778	4	5	dzip1l	DAZ interacting protein 1-like [Source:Jamboree;Acc:XB-GENE-991168]
ENSXETG00000022784	134.016	0.23311	0.799227	0.175224	0.870248	0.961991	0.000972206	0.562638	0.000972206	4	2	ahr	aryl hydrocarbon receptor [Source:Jamboree;Acc:XB-GENE-983107]
ENSXETG00000022793	26.641	-0.324341	0.841078	-0.121111	0.930791	-1.18652	0.0239791	-0.919963	0.0239791	4	9	agr3	anterior gradient 3 [Source:Jamboree;Acc:XB-GENE-950741]
ENSXETG00000022795	25.4309	0.0122789	0.991548	-0.249463	0.872799	1.78308	6.81806e-06	-0.0420747	6.81806e-06	4	8	bzw2	basic leucine zipper and W2 domains 2 [Source:Jamboree;Acc:XB-GENE-983135]
ENSXETG00000022796	52.1621	0.138838	0.897861	0.399649	0.379178	0.680886	0.00901457	0.0385864	0.00901457	4	2	ankmy2	ankyrin repeat and MYND domain containing 2 [Source:Jamboree;Acc:XB-GENE-940733]
ENSXETG00000022807	353.004	0.0980958	0.898928	0.0670682	0.930592	0.224034	0.323291	0.517535	0.323291	t	12	rab40b	RAB40B, member RAS oncogene family [Source:Jamboree;Acc:XB-GENE-490554]
ENSXETG00000022808	34.8027	-0.296522	0.710056	-0.706826	0.107849	-0.742936	0.0331495	-0.698319	0.0331495	4	9	kcnk1	potassium channel, subfamily K, member 1 [Source:Jamboree;Acc:XB-GENE-5846322]
ENSXETG00000022814	212.227	-0.504271	0.0811421	-0.164112	0.803786	-0.592158	0.00780591	-0.784914	0.00780591	4	3	fam20b	family with sequence similarity 20, member B [Source:Jamboree;Acc:XB-GENE-1005213]
ENSXETG00000022821	1153.04	0.32804	0.145318	0.587287	0.000809474	0.433277	0.00629907	0.250336	0.00629907	2	11	rasal2	RAS protein activator like 2 [Source:Jamboree;Acc:XB-GENE-5795955]
ENSXETG00000022838	1214.29	0.141596	0.834027	0.0637987	0.930791	0.638017	0.00119554	0.645397	0.00119554	4	1	sdc4	syndecan 4 [Source:Jamboree;Acc:XB-GENE-5727116]
ENSXETG00000022849	1703.44	0.114321	0.858761	0.19596	0.634702	0.540608	0.00212029	0.319326	0.00212029	4	1	prkaca	protein kinase, cAMP-dependent, catalytic, alpha [Source:Jamboree;Acc:XB-GENE-5954970]
ENSXETG00000022874	101.431	-0.527198	0.318709	-0.358111	0.621569	-1.28851	7.70365e-05	-0.665645	7.70365e-05	4	9	wdr49	WD repeat domain 49 [Source:Jamboree;Acc:XB-GENE-5735943]
ENSXETG00000022884	77.0501	-0.0131195	0.98765	-0.437897	0.460349	-0.691142	0.0414003	-0.419975	0.0414003	4	10	sat2	spermidine/spermine N1-acetyltransferase family member 2 [Source:Jamboree;Acc:XB-GENE-5917487]
ENSXETG00000022887	639.963	-0.299053	0.28575	-0.381461	0.12073	-0.32768	0.0793148	-0.551726	0.0793148	t	3	abcb10	ATP-binding cassette, sub-family B (MDR/TAP), member 10 [Source:Jamboree;Acc:XB-GENE-6032801]
ENSXETG00000022903	486.996	0.0106618	0.98723	-0.0996912	0.916076	0.671263	0.00352582	0.35718	0.00352582	4	1	tada2b	transcriptional adaptor 2B [Source:Jamboree;Acc:XB-GENE-991340]
ENSXETG00000022907	98.0154	-0.451561	0.265466	-0.0408059	0.953378	0.705766	0.00337677	0.301736	0.00337677	4	8	nagpa	N-acetylglucosamine-1-phosphodiester alpha-N-acetylglucosaminidase [Source:Jamboree;Acc:XB-GENE-996371]
ENSXETG00000022934	2393.08	-0.153805	0.820213	-0.257018	0.57618	-0.846925	3.14869e-05	-0.411967	3.14869e-05	4	7	XB-GENE-5992704	uncharacterized protein LOC100216141 [Source:RefSeq peptide;Acc:NP_001135588]
ENSXETG00000022950	35.1666	-0.398556	0.661681	0.145979	0.926043	-1.10348	0.00828763	-0.932894	0.00828763	4	9	zbtb16	zinc finger and BTB domain containing 16 [Source:Jamboree;Acc:XB-GENE-478310]
ENSXETG00000022954	4318.69	0.294046	0.37334	0.372157	0.194373	0.892889	8.30231e-07	0.7629	8.30231e-07	4	4	map2k6	mitogen-activated protein kinase kinase 6 [Source:Jamboree;Acc:XB-GENE-944183]
ENSXETG00000022962	237.862	0.46384	0.0201671	0.398306	0.0698831	0.508476	0.00208337	0.180076	0.00208337	4	11	kcnj2	potassium inwardly-rectifying channel, subfamily J, member 2 [Source:Jamboree;Acc:XB-GENE-1012188]
ENSXETG00000022967	44.347	0.230485	0.88337	-0.16778	0.921119	0.635065	0.167712	0.961596	0.167712	t	12	she	Src homology 2 domain containing E [Source:Jamboree;Acc:XB-GENE-6072915]
ENSXETG00000022970	67.4604	-1.21266	0.00077793	-0.369592	0.619069	-0.698829	0.0486159	-2.03852	0.0486159	1+4	9	fstl3	follistatin-like 3 (secreted glycoprotein) [Source:Jamboree;Acc:XB-GENE-876426]
ENSXETG00000022974	7149.99	0.106507	0.905215	0.199416	0.725012	0.638288	0.00287717	0.314628	0.00287717	4	1	EP300	E1A binding protein p300 [Source:HGNC Symbol;Acc:3373]
ENSXETG00000022980	569.031	0.0421737	0.94007	0.312874	0.177809	0.597135	7.84032e-05	0.0877891	7.84032e-05	4	1	ankrd50	ankyrin repeat domain 50 [Source:Jamboree;Acc:XB-GENE-6045366]
ENSXETG00000022989	774.814	0.385694	0.214834	0.571522	0.022993	0.836381	2.3642e-05	0.774362	2.3642e-05	2+4	4	dr1	down-regulator of transcription 1, TBP-binding (negative cofactor 2) [Source:Jamboree;Acc:XB-GENE-1000821]
ENSXETG00000023005	831.903	0.207041	0.372845	0.284572	0.133101	0.572521	7.48166e-06	0.473523	7.48166e-06	4	2	evi5	ecotropic viral integration site 5 [Source:Jamboree;Acc:XB-GENE-983877]
ENSXETG00000023010	59.5924	0.684258	0.0430114	0.0839762	0.930791	-0.265376	0.500163	0.488581	0.500163	1	11	creg1	cellular repressor of E1A-stimulated genes 1 [Source:Jamboree;Acc:XB-GENE-972953]
ENSXETG00000023016	357.953	0.643655	0.0361748	0.555253	0.107434	-0.199321	0.571291	0.148123	0.571291	1	11	b4galt4	UDP-Gal:betaGlcNAc beta 1,4- galactosyltransferase, polypeptide 4 [Source:Jamboree;Acc:XB-GENE-953813]
ENSXETG00000023017	91.075	-0.165241	0.85655	-0.390803	0.39718	-0.665558	0.0142643	-0.53861	0.0142643	4	10	XB-GENE-988039	Putative ortholog of uDP-Gal:betaGlcNAc beta 1,4-galactosyltransferase 3 (B4GALT3 protein) (UDP-Gal:betaGlcNAc beta 1,4-galactosyltransferase, polypeptide 3), 1 of 1 [Source:Jamboree;Acc:XB-GENE-988039]
ENSXETG00000023026	21203.4	-0.458991	0.000259974	-0.467618	0.000359064	-0.326219	0.00654085	-0.567412	0.00654085	t	3	hnrpdl	heterogeneous nuclear ribonucleoprotein D-like [Source:Jamboree;Acc:XB-GENE-495016]
ENSXETG00000023034	451.237	-0.160806	0.687738	-0.00180487	0.997852	-0.450531	0.00596355	-0.527485	0.00596355	t	10	cdc7	cell division cycle 7 homolog [Source:Jamboree;Acc:XB-GENE-951314]
ENSXETG00000023039	97.7435	-0.0753927	0.937307	-0.00258481	0.997632	-0.886841	8.05292e-05	-0.423265	8.05292e-05	4	5	lrrc6	leucine rich repeat containing 6 [Source:Jamboree;Acc:XB-GENE-946667]
ENSXETG00000023062	349.022	-0.465876	0.150993	-0.211147	0.718413	0.821011	0.000159631	0.0662914	0.000159631	4	8	zfyve21	zinc finger, FYVE domain containing 21 [Source:Jamboree;Acc:XB-GENE-1007908]
ENSXETG00000023068	191.212	0.0892296	0.913939	-0.0105096	0.986727	0.629039	0.000707947	0.222599	0.000707947	4	8	ppp6r2	protein phosphatase 6, regulatory subunit 2 [Source:Jamboree;Acc:XB-GENE-5904142]
ENSXETG00000023069	112.749	-0.000753336	0.999687	-0.150219	0.88981	0.625734	0.0370506	0.182456	0.0370506	4	8	tdrd9	tudor domain containing 9 [Source:Jamboree;Acc:XB-GENE-5893104]
ENSXETG00000023071	276.915	0.327592	0.38177	0.238356	0.627926	0.707816	0.000681941	0.409486	0.000681941	4	2	fam102a	family with sequence similarity 102, member A [Source:Jamboree;Acc:XB-GENE-5892603]
ENSXETG00000023079	3230.52	0.292105	0.0618815	0.493107	0.00015266	0.515804	1.10117e-05	0.216126	1.10117e-05	4	11	sbf1	SET binding factor 1 [Source:Jamboree;Acc:XB-GENE-1013544]
ENSXETG00000023094	967.302	0.204272	0.445782	0.195145	0.490145	0.560088	5.06591e-05	0.294296	5.06591e-05	4	1	cdca5	cell division cycle associated 5 [Source:Jamboree;Acc:XB-GENE-5908127]
ENSXETG00000023103	34.1481	-0.0170439	0.988697	0.124635	0.930791	-1.13646	0.0250647	-0.596004	0.0250647	4	7	spata18	spermatogenesis associated 18 homolog [Source:Jamboree;Acc:XB-GENE-5812347]
ENSXETG00000023104	442.843	0.134586	0.735153	0.44978	0.00798728	0.822901	7.87918e-10	0.24187	7.87918e-10	4	2	dennd4c	DENN/MADD domain containing 4C [Source:Jamboree;Acc:XB-GENE-1194405]
ENSXETG00000023119	678.089	-0.209193	0.473925	-0.272232	0.266289	-0.519505	0.000621074	-0.2363	0.000621074	4	10	frmd8	FERM domain containing 8 [Source:Jamboree;Acc:XB-GENE-5852953]
ENSXETG00000023124	2193.87	0.194641	0.677667	0.237705	0.570745	0.81335	1.16145e-05	0.427619	1.16145e-05	4	2	cenpf	centromere protein F, 350/400kDa (mitosin) [Source:Jamboree;Acc:XB-GENE-1002205]
ENSXETG00000023127	1243.82	-0.0851316	0.94007	-0.51729	0.208094	-0.625309	0.0246815	-0.867016	0.0246815	4	10	psmc2	proteasome (prosome, macropain) 26S subunit, ATPase, 2 [Source:Jamboree;Acc:XB-GENE-1000016]
ENSXETG00000023130	211.065	0.205658	0.621137	0.367549	0.180943	0.81585	3.97006e-06	0.440082	3.97006e-06	4	2	nrip1	nuclear receptor interacting protein 1 [Source:Jamboree;Acc:XB-GENE-968871]
ENSXETG00000023156	278.401	0.664156	0.0206589	-0.0720091	0.930791	0.233135	0.45737	0.905158	0.45737	1	11	qsox1	quiescin Q6 sulfhydryl oxidase 1 [Source:Jamboree;Acc:XB-GENE-944881]
ENSXETG00000023191	49.0327	0.107173	0.928789	-0.23088	0.75103	-0.790727	0.00780591	-0.567842	0.00780591	4	10	fam83a	family with sequence similarity 83, member A [Source:Jamboree;Acc:XB-GENE-947619]
ENSXETG00000023193	1074.49	-0.416572	0.490452	-0.335524	0.649872	-0.863183	0.00664562	-1.11567	0.00664562	4	9	p2ry4	pyrimidinergic receptor P2Y, G-protein coupled, 4 [Source:Jamboree;Acc:XB-GENE-943446]
ENSXETG00000023213	268.039	-0.22049	0.504998	-0.0939155	0.878541	-0.179715	0.399085	-0.543316	0.399085	t	3	ell	elongation factor RNA polymerase II [Source:Jamboree;Acc:XB-GENE-1013705]
ENSXETG00000023226	235.77	-0.4732	0.0140027	-0.54912	0.00296702	-0.341452	0.0465005	-0.413605	0.0465005	2	3	rint1	RAD50 interactor 1 [Source:Jamboree;Acc:XB-GENE-982860]
ENSXETG00000023240	65.0258	-0.116936	0.937593	-0.0399825	0.966662	-0.911346	0.00883078	-1.0172	0.00883078	4	9	cdhr3	cadherin-related family member 3 [Source:Jamboree;Acc:XB-GENE-6468061]
ENSXETG00000023243	316.518	-0.0113997	0.986163	-0.0700974	0.930791	-0.685353	0.0026437	-0.364352	0.0026437	4	5	fam91a1	family with sequence similarity 91, member A1 [Source:Jamboree;Acc:XB-GENE-5796830]
ENSXETG00000023244	3906.95	-0.175697	0.774441	-0.0587723	0.930791	-0.53329	0.013452	-0.258015	0.013452	4	10	alpl	alkaline phosphatase, liver/bone/kidney [Source:Jamboree;Acc:XB-GENE-1010301]
ENSXETG00000023264	306.099	0.505246	0.00577559	0.364675	0.0988246	0.194679	0.328589	0.385073	0.328589	1	11	cspp1	centrosome and spindle pole associated protein 1 [Source:Jamboree;Acc:XB-GENE-5770603]
ENSXETG00000023290	1003.21	0.135542	0.783279	0.193155	0.612096	0.558655	0.000600661	0.123587	0.000600661	4	1	hsf2	heat shock transcription factor 2 [Source:Jamboree;Acc:XB-GENE-954977]
ENSXETG00000023310	1536.75	-0.20749	0.769475	-0.0858534	0.930791	-0.602729	0.0176969	-0.394338	0.0176969	4	10	capn9	calpain 9 [Source:Jamboree;Acc:XB-GENE-948345]
ENSXETG00000023311	127.936	-0.0145392	0.984782	-0.0952878	0.930592	-0.680402	0.016309	-0.442074	0.016309	4	5	c14orf49	chromosome 14 open reading frame 49 [Source:Jamboree;Acc:XB-GENE-961173]
ENSXETG00000023315	914.025	0.548397	0.0251943	0.327886	0.348892	0.516783	0.011544	0.372452	0.011544	1+4	2	dicer1	dicer 1, ribonuclease type III [Source:Jamboree;Acc:XB-GENE-491114]
ENSXETG00000023336	87.6509	0.0363184	0.968642	-0.0321572	0.969782	0.828037	0.00326839	0.410082	0.00326839	4	8	pgbd5	piggyBac transposable element derived 5 [Source:Jamboree;Acc:XB-GENE-6258815]
ENSXETG00000023338	27.5306	0.0459761	0.969041	0.0473229	0.964787	-0.989191	0.0209663	-0.273143	0.0209663	4	7	pdgfrl.2	platelet-derived growth factor receptor-like, gene 2 [Source:Jamboree;Acc:XB-GENE-1219004]
ENSXETG00000023344	138.814	0.663003	0.00108937	0.32234	0.311197	-0.421048	0.0550273	0.406192	0.0550273	1	11	serac1	serine active site containing 1 [Source:Jamboree;Acc:XB-GENE-6041738]
ENSXETG00000023345	210.412	-0.504672	0.0488512	-0.00419108	0.994981	-0.162289	0.558016	-0.246959	0.558016	1	3	gtf2h5	general transcription factor IIH, polypeptide 5 [Source:Jamboree;Acc:XB-GENE-1014331]
ENSXETG00000023355	1146.49	-0.303245	0.40561	-0.564917	0.0252987	-0.8322	2.89807e-05	-0.725681	2.89807e-05	2+4	9	hdac6	histone deacetylase 6 [Source:Jamboree;Acc:XB-GENE-5873935]
ENSXETG00000023376	1168.42	0.261347	0.62908	0.0765099	0.930791	0.497762	0.0488091	0.538122	0.0488091	t	1	snx18	sorting nexin 18 [Source:Jamboree;Acc:XB-GENE-958823]
ENSXETG00000023378	102.285	-0.0944771	0.94007	0.138864	0.900079	-0.747159	0.0138639	-0.332845	0.0138639	4	5	arl15	ADP-ribosylation factor-like 15 [Source:Jamboree;Acc:XB-GENE-958837]
ENSXETG00000023383	160.13	0.717494	0.00145621	0.599658	0.0172804	0.339592	0.157164	0.426775	0.157164	1+2	11	znf148	zinc finger protein 148 [Source:Jamboree;Acc:XB-GENE-996852]
ENSXETG00000023384	61.4827	-0.114118	0.931946	-0.134938	0.910024	-0.781671	0.0151057	-0.462901	0.0151057	4	10	ndufs4	NADH dehydrogenase (ubiquinone) Fe-S protein 4, 18kDa (NADH-coenzyme Q reductase) [Source:Jamboree;Acc:XB-GENE-947419]
ENSXETG00000023408	614.936	0.234947	0.519098	0.251675	0.486864	0.502124	0.00623406	0.558679	0.00623406	4	2	sdha	succinate dehydrogenase complex, subunit A, flavoprotein (Fp) [Source:Jamboree;Acc:XB-GENE-956942]
ENSXETG00000023412	49.9005	0.292053	0.755805	-0.376482	0.636615	0.896552	0.0076869	0.486551	0.0076869	4	8	def8	differentially expressed in FDCP 8 homolog [Source:Jamboree;Acc:XB-GENE-967882]
ENSXETG00000023413	103.325	-0.254173	0.800858	-0.444541	0.491978	-1.0287	0.00225479	-1.07311	0.00225479	4	9	tubb3	tubulin, beta 3 [Source:Jamboree;Acc:XB-GENE-5886292]
ENSXETG00000023418	65.5597	-0.191579	0.785194	-0.200563	0.757056	-0.677924	0.00860087	-0.430196	0.00860087	4	10	alg13	asparagine-linked glycosylation 13 homolog [Source:Jamboree;Acc:XB-GENE-5852383]
ENSXETG00000023423	504.499	-0.3015	0.304637	-0.528003	0.0145424	-0.239303	0.254581	-0.264667	0.254581	2	3	kiaa0174	KIAA0174 [Source:Jamboree;Acc:XB-GENE-1012892]
ENSXETG00000023451	160.638	-0.303068	0.630808	-0.3892	0.470514	-0.657428	0.0256327	-0.385018	0.0256327	4	10	c9orf167	chromosome 9 open reading frame 167 [Source:Jamboree;Acc:XB-GENE-975360]
ENSXETG00000023455	554.633	-0.269208	0.459444	-0.297082	0.38873	-0.588661	0.0022123	-0.283707	0.0022123	4	10	glipr2	GLI pathogenesis-related 2 [Source:Jamboree;Acc:XB-GENE-5758336]
ENSXETG00000023462	19.6898	0.80329	0.146672	-0.0616252	0.958077	0.399876	0.458317	0.949623	0.458317	t	12		Uncharacterized protein [Source:UniProtKB/TrEMBL;Acc:F7BF33]
ENSXETG00000023465	4660.3	0.294953	0.460271	0.0231692	0.970676	0.237299	0.35981	0.583736	0.35981	t	12	lmo4.2	LIM domain only 4, gene 2 [Source:Jamboree;Acc:XB-GENE-479327]
ENSXETG00000023471	40.2782	-0.446604	0.4741	-0.507357	0.377785	-0.20458	0.681484	-0.842655	0.681484	t	3	hoxc11	homeobox C11 [Source:Jamboree;Acc:XB-GENE-486585]
ENSXETG00000023472	92.0151	-0.296302	0.783824	-0.412434	0.622682	-0.959658	0.0132565	-1.27134	0.0132565	4	9	hoxc10	homeobox C10 [Source:Jamboree;Acc:XB-GENE-486915]
ENSXETG00000023473	22846.2	-0.306595	0.343274	-0.351906	0.24048	-0.549232	0.00376198	-0.421516	0.00376198	4	10	tubb2c	tubulin, beta 2C [Source:Jamboree;Acc:XB-GENE-969447]
ENSXETG00000023474	231.2	-0.182246	0.685542	-0.722592	0.000328961	-0.518866	0.00557292	-0.275096	0.00557292	2+4	10	alad	aminolevulinate dehydratase [Source:Jamboree;Acc:XB-GENE-962175]
ENSXETG00000023475	293.175	-0.485035	0.279194	-0.344625	0.56903	-0.588836	0.0464183	-1.26378	0.0464183	4	9	hoxc9	homeobox C9 [Source:Jamboree;Acc:XB-GENE-482330]
ENSXETG00000023476	942.793	-0.221374	0.717405	-0.204831	0.749854	-0.391608	0.132522	-0.891192	0.132522	t	10	hoxc8	homeobox C8 [Source:Jamboree;Acc:XB-GENE-480999]
ENSXETG00000023479	625.464	-0.237554	0.777424	-0.22323	0.800493	-0.548772	0.0784739	-1.10056	0.0784739	t	9	hoxc6	homeobox C6 [Source:Jamboree;Acc:XB-GENE-478131]
ENSXETG00000023486	319.477	-0.218469	0.735142	-0.111707	0.906137	-0.675753	0.00535207	-0.483237	0.00535207	4	10	mrpl14	mitochondrial ribosomal protein L14 [Source:Jamboree;Acc:XB-GENE-970368]
ENSXETG00000023509	1553.13	0.51651	0.0288535	0.313569	0.351939	0.590184	0.00203873	0.526946	0.00203873	1+4	2	zfhx3	zinc finger homeobox 3 [Source:Jamboree;Acc:XB-GENE-853731]
ENSXETG00000023542	78.0722	-0.0607449	0.961796	-0.262383	0.849238	-1.39683	0.000979933	-0.876652	0.000979933	4	7	XB-GENE-5950142	Uncharacterized protein [Source:UniProtKB/TrEMBL;Acc:F6TFI9]
ENSXETG00000023554	76.6408	-0.0303077	0.975133	0.150174	0.910495	-0.795218	0.0278967	-0.339253	0.0278967	4	5	rassf4	Ras association (RalGDS/AF-6) domain family member 4 [Source:Jamboree;Acc:XB-GENE-493110]
ENSXETG00000023585	1177.74	-0.069694	0.94007	0.187937	0.806562	-0.54268	0.0367069	-0.434077	0.0367069	4	5	dpysl4	dihydropyrimidinase-like 4 [Source:Jamboree;Acc:XB-GENE-960292]
ENSXETG00000023586	358.247	-0.343104	0.226195	-0.103633	0.876653	-0.148843	0.558449	-0.514627	0.558449	t	3	ecd	ecdysoneless homolog [Source:Jamboree;Acc:XB-GENE-988994]
ENSXETG00000023588	805.482	0.196813	0.387719	0.139353	0.641569	0.60544	7.86557e-07	0.47655	7.86557e-07	4	1	sirt1	sirtuin 1 [Source:Jamboree;Acc:XB-GENE-989003]
ENSXETG00000023616	456.691	-0.0549879	0.948028	-0.0613441	0.9377	-0.620349	0.037957	-0.813871	0.037957	4	10	bpgm	2,3-bisphosphoglycerate mutase [Source:Jamboree;Acc:XB-GENE-981498]
ENSXETG00000023618	36.0898	-0.0469929	0.972373	-0.280635	0.855094	-1.14839	0.0198815	-0.490558	0.0198815	4	7	cald1	caldesmon 1 [Source:Jamboree;Acc:XB-GENE-963931]
ENSXETG00000023632	111.237	0.148142	0.87393	-0.310328	0.573317	-0.694593	0.00909639	-0.478049	0.00909639	4	10	tsnare1	t-SNARE domain containing 1 [Source:Jamboree;Acc:XB-GENE-5872660]
ENSXETG00000023643	124.756	-0.125082	0.9119	0.450091	0.28139	0.263851	0.432766	0.625478	0.432766	t	11	znf484	zinc finger protein 484 [Source:Jamboree;Acc:XB-GENE-5966567]
ENSXETG00000023648	21.7695	-0.103891	0.94007	-0.297082	0.754838	-0.823623	0.0423514	-0.923079	0.0423514	4	9	mobkl1a	MOB1, Mps One Binder kinase activator-like 1A [Source:Jamboree;Acc:XB-GENE-956552]
ENSXETG00000023649	833.594	0.0960527	0.930786	0.0117165	0.9885	0.535834	0.0347095	0.225666	0.0347095	4	1	dck.1	deoxycytidine kinase, gene 1 [Source:Jamboree;Acc:XB-GENE-956567]
ENSXETG00000023658	1008.58	0.384887	0.268581	0.553596	0.0511282	0.846274	6.80085e-05	0.581834	6.80085e-05	4	4	brpf1	bromodomain and PHD finger containing, 1 [Source:Jamboree;Acc:XB-GENE-995817]
ENSXETG00000023672	2229.76	0.13447	0.804127	-0.0256208	0.960183	-0.595176	0.000527526	0.0280265	0.000527526	4	5	camk1	calcium/calmodulin-dependent protein kinase I [Source:Jamboree;Acc:XB-GENE-1017139]
ENSXETG00000023675	1209.31	-0.67407	0.000878505	-0.562642	0.0129716	-0.294234	0.163996	-0.690554	0.163996	1+2	3	arpc4	actin related protein 2/3 complex, subunit 4, 20kDa [Source:Jamboree;Acc:XB-GENE-490534]
ENSXETG00000023677	801.69	0.417044	0.0693074	0.491957	0.0234134	0.678263	7.34189e-05	0.388904	7.34189e-05	4	2	dyrk3	dual-specificity tyrosine-(Y)-phosphorylation regulated kinase 3 [Source:Jamboree;Acc:XB-GENE-1008699]
ENSXETG00000023684	43.531	0.115388	0.932621	0.44704	0.391848	1.36335	5.3113e-07	0.328153	5.3113e-07	4	8	znf827	zinc finger protein 827 [Source:Jamboree;Acc:XB-GENE-1033048]
ENSXETG00000023687	695.33	0.413146	0.344243	0.452669	0.278768	0.685169	0.00833416	0.40377	0.00833416	4	2	srgap2	SLIT-ROBO Rho GTPase activating protein 2 [Source:Jamboree;Acc:XB-GENE-5897849]
ENSXETG00000023707	1334.67	0.40088	0.314683	0.0587246	0.930791	0.295552	0.307012	0.621207	0.307012	t	12	ubp1	upstream binding protein 1 (LBP-1a) [Source:Jamboree;Acc:XB-GENE-958759]
ENSXETG00000023711	4588.66	-0.126488	0.84959	-0.732746	0.000448322	-0.248692	0.266849	-0.415388	0.266849	2	3	rpl19	ribosomal protein L19 [Source:Jamboree;Acc:XB-GENE-1008915]
ENSXETG00000023713	349.686	0.202397	0.712751	0.360002	0.31059	0.610926	0.0038688	0.561986	0.0038688	4	2	arl5c	ADP-ribosylation factor-like 5C [Source:Jamboree;Acc:XB-GENE-5898153]
ENSXETG00000023718	699.423	0.272011	0.4741	0.381984	0.210618	0.723551	0.000201002	0.474497	0.000201002	4	2	shoc2	soc-2 suppressor of clear homolog [Source:Jamboree;Acc:XB-GENE-493502]
ENSXETG00000023724	2773	0.131073	0.903523	0.0103326	0.989951	0.75112	0.00392922	0.647034	0.00392922	4	1	ets2	v-ets erythroblastosis virus E26 oncogene homolog 2 [Source:Jamboree;Acc:XB-GENE-6084129]
ENSXETG00000023728	227.596	0.659677	0.0152197	0.317235	0.486123	0.652301	0.00471523	0.781956	0.00471523	1+4	2	brwd1	bromodomain and WD repeat domain containing 1 [Source:Jamboree;Acc:XB-GENE-992020]
ENSXETG00000023730	108.88	-0.322763	0.700749	0.251538	0.802568	-0.96885	0.00514561	-0.546488	0.00514561	4	7	stx3	syntaxin 3 [Source:Jamboree;Acc:XB-GENE-5825360]
ENSXETG00000023738	92.9265	-0.10789	0.94007	-0.485767	0.544176	-0.906998	0.0272422	-0.826524	0.0272422	4	9	casq2	calsequestrin 2 (cardiac muscle) [Source:Jamboree;Acc:XB-GENE-6074556]
ENSXETG00000023739	138.018	0.00649388	0.991272	-0.58031	0.0476729	-0.112527	0.759581	0.277075	0.759581	2	3	wrb	tryptophan rich basic protein [Source:Jamboree;Acc:XB-GENE-956728]
ENSXETG00000023742	193.986	0.186629	0.720829	0.25928	0.519961	0.716098	0.000187708	0.413885	0.000187708	4	2	slc15a4	solute carrier family 15, member 4 [Source:Jamboree;Acc:XB-GENE-986485]
ENSXETG00000023760	83.1027	0.0245569	0.975535	0.0373549	0.962612	-1.00761	0.000557941	-0.825834	0.000557941	4	7	wnt8b	wingless-type MMTV integration site family, member 8B [Source:Jamboree;Acc:XB-GENE-492636]
ENSXETG00000023764	248.429	-0.355472	0.442769	-0.143064	0.872799	-0.720495	0.00426633	-0.624281	0.00426633	4	10	ptk2	PTK2 protein tyrosine kinase 2 [Source:Jamboree;Acc:XB-GENE-952025]
ENSXETG00000023781	55.736	-0.401516	0.539223	-0.459841	0.447392	-1.47564	1.843e-05	-0.729018	1.843e-05	4	7	c2orf50	chromosome 2 open reading frame 50 [Source:Jamboree;Acc:XB-GENE-5887994]
ENSXETG00000023785	224.049	-0.0807223	0.94007	-0.310225	0.56164	0.584148	0.0202527	0.334181	0.0202527	4	8	slc46a1	solute carrier family 46 (folate transporter), member 1 [Source:Jamboree;Acc:XB-GENE-961470]
ENSXETG00000023804	182.925	0.562213	0.140364	0.2986	0.629054	0.709209	0.00946876	0.383398	0.00946876	4	2	gfra1	GDNF family receptor alpha 1 [Source:Jamboree;Acc:XB-GENE-1013855]
ENSXETG00000023813	9053.39	-0.152717	0.90227	0.11369	0.928989	-1.03601	0.000491346	-0.350535	0.000491346	4	7	XB-GENE-5875042	angiopoietin-related protein 1-like precursor [Source:RefSeq peptide;Acc:NP_001191044]
ENSXETG00000023832	849.295	0.0882928	0.937005	0.0655587	0.930791	0.408299	0.128904	0.763128	0.128904	t	12	tmcc3	transmembrane and coiled-coil domain family 3 [Source:Jamboree;Acc:XB-GENE-977501]
ENSXETG00000023851	622.415	-0.219316	0.689299	-0.416944	0.221046	-0.500702	0.0293753	-0.495078	0.0293753	4	10	fbrsl1	fibrosin-like 1 [Source:Jamboree;Acc:XB-GENE-6464685]
ENSXETG00000023853	208.179	-0.52197	0.0799728	-0.544493	0.0691389	-0.0944078	0.804392	-0.646575	0.804392	t	3	vezt	vezatin, adherens junctions transmembrane protein [Source:Jamboree;Acc:XB-GENE-1015453]
ENSXETG00000023863	523.409	-0.202367	0.739738	0.135247	0.863073	-0.197204	0.511454	-0.551479	0.511454	t	10	pam	peptidylglycine alpha-amidating monooxygenase [Source:Jamboree;Acc:XB-GENE-950935]
ENSXETG00000023865	166.898	0.0198405	0.980482	0.196211	0.83638	-0.778339	0.00952522	-0.202409	0.00952522	4	5	slco4c1	solute carrier organic anion transporter family, member 4C1 [Source:Jamboree;Acc:XB-GENE-983309]
ENSXETG00000023875	3424.97	0.119706	0.805536	0.219102	0.473147	0.632595	3.07131e-05	0.404222	3.07131e-05	4	1	chd1	chromodomain helicase DNA binding protein 1 [Source:Jamboree;Acc:XB-GENE-960477]
ENSXETG00000023876	3769.49	0.373671	0.277114	0.203323	0.713867	0.748874	0.000358121	0.648304	0.000358121	4	2	setd2	SET domain containing 2 [Source:Jamboree;Acc:XB-GENE-995488]
ENSXETG00000023885	282.505	-0.767356	1.17964e-06	-0.518824	0.00468036	-0.0695006	0.793037	-0.549634	0.793037	1+2	3	commd4	COMM domain containing 4 [Source:Jamboree;Acc:XB-GENE-974195]
ENSXETG00000023913	1839.07	-0.152281	0.834027	-0.6047	0.0238561	-0.179643	0.542853	-0.0991782	0.542853	2	3	lpcat3	lysophosphatidylcholine acyltransferase 3 [Source:Jamboree;Acc:XB-GENE-950240]
ENSXETG00000023924	596.446	0.17769	0.841918	-0.229741	0.74505	0.668027	0.0105367	0.61715	0.0105367	4	8	tpi1	triosephosphate isomerase 1 [Source:Jamboree;Acc:XB-GENE-494465]
ENSXETG00000023933	149.877	0.00126299	0.998999	-0.0584381	0.935817	0.545266	0.0495877	0.408259	0.0495877	4	1	zbed6	zinc finger, BED-type containing 6 [Source:Jamboree;Acc:XB-GENE-6469725]
ENSXETG00000023941	806.398	0.0760335	0.928184	0.072449	0.92584	0.620714	0.000527526	0.352102	0.000527526	4	1		Uncharacterized protein [Source:UniProtKB/TrEMBL;Acc:F7DDR5]
ENSXETG00000023963	64.1131	0.171311	0.865659	-0.200142	0.823258	-0.875677	0.00376205	-0.192819	0.00376205	4	5	tmem216	transmembrane protein 216 [Source:Jamboree;Acc:XB-GENE-5943045]
ENSXETG00000023966	438.605	-0.691126	0.0068005	-0.515653	0.0875251	-0.633561	0.00462593	-0.798478	0.00462593	1+4	3	sfrpx	secreted frizzled-related protein [Source:Jamboree;Acc:XB-GENE-495296]
ENSXETG00000023985	1705.91	0.27987	0.262158	0.350753	0.112254	0.631121	3.55142e-05	0.358783	3.55142e-05	4	2	znf644	zinc finger protein 644 [Source:Jamboree;Acc:XB-GENE-979355]
ENSXETG00000023986	50.8098	-0.0743727	0.94007	0.210204	0.850085	-0.746631	0.0456438	-0.302372	0.0456438	4	5	barhl2	BarH-like homeobox 2 [Source:Jamboree;Acc:XB-GENE-482777]
[truncated: 684 more rows]
